# Supplementary material for: Aurora A regulates the material property of spindle poles to orchestrate nuclear organization at mitotic exit
Source: EMBO J. 2025 Sep 12;44(23):6797–831. doi: 10.1038/s44318-025-00564-4 (PMC12669695; doi:10.1038/s44318-025-00564-4)
Supplement: Supplementary file 9 — Source data Fig. 1 [file 44318_2025_564_MOESM9_ESM.zip]

Archive with 10 entries (9 files):
- Figure 1/
- Figure 1/1B.xlsx
- Figure 1/.DS_Store
- __MACOSX/Figure 1/._.DS_Store
- Figure 1/1C.xlsx
- Figure 1/1H.xlsx
- Figure 1/1D.xlsx
- Figure 1/1F.pptx
- Figure 1/1J.xlsx
- Figure 1/1K.xlsx
