# Supplementary material for: Aurora A regulates the material property of spindle poles to orchestrate nuclear organization at mitotic exit
Source: EMBO J. 2025 Sep 12;44(23):6797–831. doi: 10.1038/s44318-025-00564-4 (PMC12669695; doi:10.1038/s44318-025-00564-4)
Supplement: Supplementary file 9 — Source data Fig. 1 [file 44318_2025_564_MOESM9_ESM.zip › Figure 1/1B.xlsx]

## Sheet: Sheet1
Control	Time (min)	Cell 1	Cell 2	Cell 3	Cell 4	Cell 5	Cell 6	Cell 7	Cell 8	Cell 9	Cell 10	Cell 11	Cell 12	Cell 13	Cell 14	Cell 15	Cell 16	Cell 17	Cell 18	Cell 19	Cell 20	Cell 21	Cell 22	Cell 23	Cell 24	Cell 25	Cell 26	Cell 27
	25	0.439	0.354	0.333	0.328	0.305	0.328	0.299	0.355	0.38	0.302	0.381	0.402	0.37	0.378	0.408	0.384	0.378	0.359	0.479	0.402	0.542	0.493	0.393	0.401	0.35	0.399	0.377
	50	0.345	0.348	0.327	0.192	0.289	0.276	0.328	0.305	0.408	0.35	0.394	0.452	0.527	0.399	0.48	0.411	0.373	0.354	0.503	0.428	0.614	0.47	0.521	0.513	0.401	0.396	0.469
	75	0.496	0.413	0.322	0.336	0.31	0.249	0.313	0.345	0.347	0.371	0.415	0.453	0.47	0.417	0.49	0.375	0.393	0.454	0.585	0.438	0.493	0.488	0.501	0.448	0.42	0.403	0.431
	100	0.473	0.354	0.28	0.33	0.307	0.302	0.392	0.364	0.388	0.407	0.368	0.523	0.442	0.499	0.441	0.423	0.395	0.42	0.485	0.452	0.608	0.473	0.493	0.483	0.362	0.432	0.436
	125	0.404	0.414	0.34	0.339	0.254	0.372	0.277	0.337	0.353	0.439	0.444	0.449	0.532	0.494	0.433	0.364	0.396	0.425	0.582	0.438	0.548	0.534	0.484	0.455	0.379	0.415	0.466
	150	0.439	0.322	0.342	0.287	0.303	0.276	0.326	0.392	0.231	0.416	0.455	0.469	0.473	0.475	0.425	0.343	0.358	0.475	0.557	0.393	0.532	0.474	0.529	0.454	0.433	0.382	0.411
	175	0.516	0.341	0.258	0.261	0.345	0.278			0.225	0.46	0.452	0.476	0.503	0.513	0.39	0.397	0.354	0.471	0.582	0.422	0.518	0.544	0.505	0.458	0.446	0.405	0.412
	200	0.4	0.391	0.317	0.362	0.338	0.34			0.235	0.454	0.476	0.462	0.498	0.504	0.451	0.453	0.432	0.513	0.607	0.435	0.576	0.528	0.48	0.53	0.455	0.463	0.495
	225	0.472	0.44	0.39	0.346	0.444	0.369			0.314			0.421	0.482	0.523	0.44	0.385	0.358	0.446	0.599	0.405	0.548	0.547	0.535	0.546	0.489	0.44	0.44
	250	0.42	0.419	0.328	0.367	0.391	0.386			0.335			0.459	0.478	0.486	0.457	0.429	0.408		0.59	0.434			0.499	0.477	0.471	0.453	0.43
MLN8237	Time (min)	Cell 1	Cell 2	Cell 3	Cell 4	Cell 5	Cell 6	Cell 7	Cell 8	Cell 9	Cell 10	Cell 11	Cell 12	Cell 13	Cell 14	Cell 15	Cell 16	Cell 17	Cell 18	Cell 19	Cell 20	Cell 21	Cell 22	Cell 23	Cell 24	Cell 25	Cell 26	Cell 27	Cell 28	Cell 29
	25	0.299	0.256	0.159	0.245	0.358	0.306	0.283	0.231	0.292	0.314	0.338	0.276	0.24	0.362	0.396	0.394	0.368	0.304	0.391	0.198	0.384	0.285	0.279	0.229	0.292	0.284	0.376	0.315	0.376
	50	0.363	0.262	0.226	0.315	0.352	0.34	0.262	0.204	0.187	0.367	0.389	0.29	0.317	0.391	0.386	0.36	0.423	0.32	0.323	0.213	0.381	0.209	0.24	0.182	0.364	0.301	0.277	0.41	0.37
	75	0.234	0.129	0.162	0.328	0.468	0.375	0.332	0.291	0.292	0.414	0.509	0.315	0.406	0.229	0.42	0.418	0.354	0.3325	0.246	0.213	0.453	0.321	0.317	0.234	0.359	0.292	0.385	0.416	0.37
	100	0.156	0.083	0.196	0.229	0.49	0.349	0.383	0.24	0.209	0.439	0.461	0.366	0.308	0.214	0.419	0.476	0.376	0.3173	0.216	0.295	0.498	0.19	0.366	0.182	0.339	0.319	0.348	0.424	0.343
	125	0.21	0.181	0.201	0.241	0.444	0.309	0.366	0.306	0.258	0.412	0.444	0.2	0.312	0.224	0.469	0.406	0.346	0.3104	0.43	0.324	0.457	0.22	0.397	0.273	0.395	0.318	0.319	0.436	0.369
	150	0.253	0.202	0.237	0.244	0.421	0.336	0.286	0.286	0.264	0.392	0.401	0.371	0.372	0.202	0.483	0.355	0.39	0.301	0.247	0.355	0.405	0.216	0.359	0.244	0.352	0.314	0.427	0.393	0.348
	175	0.225	0.232	0.234	0.255	0.309	0.328	0.263	0.233	0.273	0.407	0.327	0.385	0.394	0.31	0.315	0.183	0.354	0.262	0.288	0.363	0.427	0.195	0.294	0.137	0.337	0.304	0.419	0.395	0.343
	200	0.204	0.209	0.246	0.237	0.483	0.334	0.291	0.264	0.297	0.443	0.359	0.248	0.328	0.442		0.352	0.342	0.238	0.366	0.284	0.475	0.245	0.349	0.202	0.376	0.333	0.405	0.383	0.375
	225	0.283	0.249	0.237	0.249	0.464	0.321	0.308	0.265	0.242	0.44	0.379	0.42	0.361	0.174		0.21	0.327	0.328	0.342	0.321	0.391	0.203	0.322	0.201	0.329	0.319	0.296	0.417	0.366
	250	0.199	0.215	0.252	0.221	0.417	0.307	0.231	0.278	0.329	0.384	0.433	0.373	0.443	0.456		0.359	0.204	0.331	0.355	0.36		0.439	0.282	0.237	0.331	0.334	0.343	0.38	0.366
