# Supplementary material for: Aurora A regulates the material property of spindle poles to orchestrate nuclear organization at mitotic exit
Source: EMBO J. 2025 Sep 12;44(23):6797–831. doi: 10.1038/s44318-025-00564-4 (PMC12669695; doi:10.1038/s44318-025-00564-4)
Supplement: Supplementary file 9 — Source data Fig. 1 [file 44318_2025_564_MOESM9_ESM.zip › Figure 1/1C.xlsx]

## Sheet: Sheet1
	Time (min)	Cell 1	Cell 2	Cell 3	Cell 4	Cell 5	Cell 6	Cell 7	Cell 8	Cell 9	Cell 10	Cell 11	Cell 12	Cell 13	Cell 14	Cell 15	Cell 16	Cell 17	Cell 18	Cell 19	Cell 20	Cell 21	Cell 22	Cell 23	Cell 24	Cell 25	Cell 26	Cell 27
Control	25	1.275	1.985	2.405	1.897	1.988	2.565	1.948	1.916	2.337	1.869	1.495	1.788	2.049	1.982	1.598	1.795	2.192	2.209	1.946	2.461	1.967	1.699	1.619	1.783	2.182	1.58	2.015
	50	1.273	2.072	2.529	1.869	1.843	2.741	2.442	1.812	2.061	2.058	1.858	1.849	2.444	1.847	1.655	1.772	2.06	2.371	2.141	2.385	2.539	1.732	1.587	1.93	2.28	1.888	1.786
	75	1.254	2.319	2.657	1.692	2.102	2.709	2.25	2.008	1.781	1.941	1.943	1.724	2.282	2.076	1.713	1.619	1.958	2.472	2.265	2.174	2.822	1.719	1.57	1.655	2.118	1.755	1.736
	100	1.212	2.276	2.791	2.053	2.015	2.847	2.328	1.823	1.719	2.066	1.92	1.743	2.34	2.166	1.862	1.806	1.919	2.572	1.977	2.141	2.507	1.722	1.765	1.619	2.192	1.659	1.701
	125	1.25	2.319	2.902	2.028	1.946	2.685	2.095	1.76	1.66	2.15	1.978	1.683	2.215	2.164	1.735	1.844	1.949	2.582	2.186	1.995	2.435	1.828	1.709	1.559	1.925	1.667	1.623
	150	1.3	2.249	2.789	1.972	1.91	2.751	1.946	1.694	1.706	2.059	2.05	1.576	2.012	2.339	1.739	1.832	1.887	2.557	2.044	1.769	2.452	1.792	1.817	1.517	1.879	1.757	1.569
	175	1.319	2.251	2.767	2.029	1.715	2.623	1.94	1.446		1.97	2.106	1.408	1.894	2.6	1.822	1.793	1.835	2.627	2.071	1.65	2.404	1.871	1.702	1.489	1.901	1.732	1.642
	200	1.401	2.203	2.606	1.987	1.602	2.589	1.877	1.48		1.999	2.055	1.531	1.983	2.449	1.763	1.782	1.789	2.552	1.933	1.588	2.241	1.854	1.613	1.447	1.846	1.712	1.514
	225	1.423	2.137	2.592	1.988	1.654	2.557	1.928	1.451		1.991	2.118			2.518	1.772	1.85	1.894	2.657	1.892	1.493	2.228	2.007	1.583	1.472	1.853	1.806	1.681
	250	1.439	2.13	2.427	2.116	1.58	2.59	1.867	1.498		2.063				2.524	1.747	1.892	1.91	2.587		1.539	2.316			1.482	1.784	1.779	1.629
	Time (min)	Cell 1	Cell 2	Cell 3	Cell 4	Cell 5	Cell 6	Cell 7	Cell 8	Cell 9	Cell 10	Cell 11	Cell 12	Cell 13	Cell 14	Cell 15	Cell 16	Cell 17	Cell 18	Cell 19	Cell 20	Cell 21	Cell 22	Cell 23	Cell 24	Cell 25	Cell 26	Cell 27	Cell 28	Cell 29
MLN8237	25	1.324	1.469	1.32	1.487	1.469	1.74	1.64	1.666	1.321	1.75	1.633	1.253	1.362	1.227	1.402	1.456	1.229	1.406	1.302	1.212	1.151	1.555	1.444	1.499	1.826	1.248	1.298	1.632	1.126
	50	1.408	1.84	1.295	1.349	1.509	1.796	2.309	1.136	1.565	1.709	1.892	1.274	1.471	1.429	1.458	1.659	1.473	1.399	1.396	1.247	1.433	1.605	1.396	1.618	1.706	1.404	1.317	1.638	1.28
	75	1.596	2.036	1.376	1.666	1.564	1.638	2.14	1.542	1.371	1.741	1.554	1.481	1.664	1.655	1.592	1.933	1.726	1.392	1.559	1.344	1.281	1.901	1.35	1.606	1.567	1.639	1.53	1.599	1.52
	100	1.661	1.985	1.337	1.341	1.497	1.741	1.88	1.358	1.334	1.703	1.573	1.512	1.541	1.903	1.631	1.844	1.492	1.436	1.579	1.249	1.324	1.499	1.255	1.599	1.562	1.833	1.626	1.781	1.724
	125	1.782	1.775	1.436	1.188	1.497	1.825	1.894	1.411	1.237	1.817	1.447	1.319	1.651	1.323	1.875	1.823	1.261	1.221	1.543	1.409	1.689	1.486	1.209	1.854	1.449	1.894	1.624	1.744	1.819
	150	1.481	1.826	1.42	1.381	1.615	1.803	1.764	1.451	1.343	1.96	1.453	1.583	1.722	1.795	2.107	1.891	1.046	1.19	1.493	1.376	1.6	1.418	1.53	1.695	1.446	1.945	1.631	1.74	1.739
	175	1.533	1.893	1.524	1.411	1.569	1.784	1.694	1.414	1.385	1.86	1.441	1.484	1.726	1.516	1.968	2.051	1.611	1.233	1.52	1.338	1.474	1.369	1.477	1.652	1.491	1.8	1.762	1.8	1.884
	200	1.53	1.752	1.544	1.507	1.656	1.903	1.741	1.438	1.407	1.951	1.405	1.44	1.845	1.754	1.528	1.399		1.678	1.468	1.272	1.44	1.369	1.546	1.632	1.438	1.81	1.868	1.737	1.711
	225	1.49	1.773	1.494	1.57	1.611	1.879	1.697	1.39	1.436	1.784	1.378	1.445	1.851	1.808	1.354	1.312		1.317	1.571	1.262	1.648	1.34	1.51	1.792	1.571	1.916	1.877	1.739	1.879
	250	1.49	1.525	1.841	1.609	1.666	1.866	1.734	1.417	1.436	1.773	1.387	1.826	1.513	1.625	1.325	1.439		1.642	1.577	1.337		1.627	1.557	1.697	1.403	1.917	1.81	1.764	1.803
