# Supplementary material for: Aurora A regulates the material property of spindle poles to orchestrate nuclear organization at mitotic exit
Source: EMBO J. 2025 Sep 12;44(23):6797–831. doi: 10.1038/s44318-025-00564-4 (PMC12669695; doi:10.1038/s44318-025-00564-4)
Supplement: Supplementary file 9 — Source data Fig. 1 [file 44318_2025_564_MOESM9_ESM.zip › Figure 1/1H.xlsx]

## Sheet: Sheet1
	CycB AurA GFP
Time (minutes)	Cell 1	Cell 2	Cell 3	Cell 4	Cell 5	Cell 6	Cell 7	Cell 8	Cell 9	Cell 10	Cell 11	Cell 12	Cell 13	Cell 14	Cell 15	Cell 16	Cell 17	Cell 18
-6	42.2339	48.5027		43.7987	61.6677	28.1182	26.1204	69.2604	32.1014	34.0977		23.5183	36.874		20.6165	31.6275	39.0422	22.6412
-4	41.5601	43.6241		42.2556	44.7845	36.0553	29.2639	53.5911	39.4156	40.1198		25.9357	38.4304		21.6432	37.3623	45.6536	18.1864
-2	50.7143	46.9599		34.4837	46.1566	36.2321	30.7605	41.0346	43.7714	43.9059		33.6025	40.1435	17.9389	16.0321	32.253	49.09	28.9286
0	48.0618	70.5776		28.5065	33.2285	31.9979	35.2974	14.2892	47.1085	33.453	23.0472	30.7732	30.3796	22.542	15.6222	21.921	35.3363	29.9072
2	39.7201	42.9825	38.5635	30.1763	34.4791	33.7545	27.2619	13.1653	26.7746	25.1806	16.3777	22.0884	18.2074	12.292	8.1157	21.2847	23.9156	23.1959
4	43.1327	32.907	34.4307	25.0317	23.4794	18.2718	10.7821	18.161	56.4733	35.9411	11.9296	4.6982	13.6364	13.2326	14.5835	18.9538	15.0331	13.4329
6	46.8257	15.8058	28.6426	16.718	14.1632	8.38707	8.9554	17.5804	48.1069	22.4123	15.5299	10.3264	18.1628	4.4182	8.91314	12.5255	8.10983	12.3995
8	13.0655	9.50141	27.7722	10.7329	5.76762	9.22273	5.8122	6.46295	15.3967	19.8624	13.5608	13.5152	7.89774	3.03553	3.50497	6.20164	2.3018	3.34286
10	23.9645	5.3409	22.4866	8.79754	8.58193	7.00284	2.84891	2.2385	4.44964	2.74055	14.9628	11.5257	2.58659	0.977673	1.32791	3.59152	2.07611	0.601437
12	11.5783	0.79543	10.2798	5.01672	11.2594	6.67043	5.28866	1.66391	6.65163	3.48111	1.35017	2.84551	1.15276	4.73832	1.55556	3.38198	0.203404	0.259785
