# Supplementary material for: Aurora A regulates the material property of spindle poles to orchestrate nuclear organization at mitotic exit
Source: EMBO J. 2025 Sep 12;44(23):6797–831. doi: 10.1038/s44318-025-00564-4 (PMC12669695; doi:10.1038/s44318-025-00564-4)
Supplement: Supplementary file 9 — Source data Fig. 1 [file 44318_2025_564_MOESM9_ESM.zip › Figure 1/1D.xlsx]

## Sheet: Sheet1
	Time (min)	Cell 1	Cell 2	Cell 3	Cell 4	Cell 5	Cell 6	Cell 7	Cell 8	Cell 9	Cell 10	Cell 11	Cell 12	Cell 13	Cell 14	Cell 15	Cell 16	Cell 17	Cell 18	Cell 19	Cell 20	Cell 21	Cell 22	Cell 23	Cell 24	Cell 25	Cell 26	Cell 27
Control	25	0.872	0.839	0.828	0.818	0.797	0.753	0.835	0.835	0.843	0.806	0.837	0.808	0.822	0.839	0.859	0.872	0.813	0.85	0.887	0.847	0.89	0.874	0.876	0.84	0.835	0.879	0.883
	50	0.821	0.827	0.811	0.754	0.827	0.767	0.844	0.841	0.813	0.883	0.847	0.84	0.87	0.845	0.908	0.845	0.862	0.853	0.911	0.874	0.926	0.89	0.917	0.884	0.84	0.887	0.898
	75	0.858	0.847	0.828	0.812	0.828	0.74	0.833	0.817	0.802	0.854	0.851	0.854	0.873	0.864	0.902	0.85	0.86	0.892	0.94	0.883	0.913	0.901	0.892	0.876	0.842	0.872	0.87
	100	0.841	0.798	0.768	0.801	0.832	0.739	0.775	0.818	0.815	0.874	0.837	0.889	0.881	0.905	0.872	0.836	0.831	0.884	0.912	0.863	0.919	0.903	0.879	0.868	0.832	0.88	0.885
	125	0.802	0.856	0.826	0.781	0.82	0.727	0.796	0.784	0.799	0.874	0.846	0.89	0.905	0.901	0.873	0.826	0.844	0.875	0.916	0.861	0.917	0.913	0.883	0.861	0.856	0.862	0.87
	150	0.846	0.806	0.844	0.739	0.798	0.748	0.805	0.784	0.796	0.863	0.863	0.897	0.902	0.889	0.859	0.816	0.847	0.88	0.914	0.83	0.915	0.893	0.884	0.845	0.841	0.85	0.847
	175	0.843	0.805	0.802	0.74	0.811	0.727	0.769			0.873	0.86	0.893	0.897	0.884	0.859	0.828	0.853	0.887	0.921	0.813	0.932	0.914	0.897	0.863	0.871	0.863	0.866
	200	0.833	0.826	0.835	0.737	0.807	0.771	0.83			0.885	0.871	0.889	0.904	0.868	0.856	0.84	0.842	0.884	0.937	0.812	0.923	0.907	0.879	0.864	0.871	0.849	0.867
	225	0.844	0.848	0.862	0.771	0.813	0.751	0.799					0.887	0.901	0.888	0.867	0.833	0.843	0.891	0.931	0.814	0.935	0.909	0.881	0.886	0.877	0.869	0.88
	250	0.826	0.841	0.842	0.784	0.822	0.789	0.827					0.883	0.908	0.87	0.846	0.854	0.838		0.938	0.821			0.869	0.868	0.862	0.875	0.876
	Time (min)	Cell 1	Cell 2	Cell 3	Cell 4	Cell 5	Cell 6	Cell 7	Cell 8	Cell 9	Cell 10	Cell 11	Cell 12	Cell 13	Cell 14	Cell 15	Cell 16	Cell 17	Cell 18	Cell 19	Cell 20	Cell 21	Cell 22	Cell 23	Cell 24	Cell 25	Cell 26	Cell 27	Cell 28	Cell 29
MLN8237	25	0.855	0.829	0.787	0.848	0.849	0.82	0.874	0.821	0.83	0.766	0.792	0.829	0.851	0.838	0.853	0.838	0.83	0.789	0.847	0.736	0.835	0.83	0.802	0.772	0.795	0.804	0.859	0.821	0.861
	50	0.843	0.801	0.776	0.838	0.829	0.853	0.882	0.782	0.79	0.756	0.723	0.81	0.851	0.794	0.85	0.868	0.86	0.816	0.838	0.75	0.827	0.777	0.752	0.708	0.812	0.805	0.85	0.84	0.872
	75	0.719	0.654	0.733	0.814	0.827	0.89	0.883	0.811	0.827	0.798	0.765	0.856	0.872	0.825	0.87	0.878	0.859	0.812	0.818	0.721	0.873	0.813	0.789	0.73	0.813	0.777	0.861	0.852	0.854
	100	0.662	0.614	0.753	0.78	0.808	0.888	0.874	0.768	0.824	0.76	0.747	0.846	0.845	0.826	0.852	0.86	0.83	0.801	0.809	0.725	0.885	0.78	0.802	0.693	0.805	0.77	0.819	0.825	0.84
	125	0.729	0.719	0.761	0.788	0.791	0.88	0.871	0.777	0.821	0.761	0.764	0.832	0.82	0.768	0.863	0.792	0.81	0.809	0.874	0.753	0.898	0.788	0.797	0.712	0.813	0.748	0.801	0.827	0.823
	150	0.743	0.764	0.8	0.754	0.78	0.816	0.819	0.777	0.783	0.735	0.75	0.812	0.816	0.802	0.878	0.751	0.8	0.819	0.802	0.747	0.869	0.769	0.772	0.713	0.795	0.745	0.866	0.82	0.809
	175	0.722	0.753	0.807	0.762	0.783	0.761	0.791	0.75	0.755	0.726	0.742	0.844	0.8	0.824	0.812	0.781	0.792	0.797	0.808	0.755	0.86	0.742	0.739	0.643	0.793	0.737	0.853	0.809	0.817
	200	0.698	0.728	0.762	0.729	0.832	0.852	0.854	0.752	0.738	0.746	0.767	0.864	0.786	0.773		0.858	0.795	0.786	0.815	0.747	0.868	0.745	0.753	0.672	0.81	0.753	0.857	0.806	0.836
	225	0.733	0.769	0.78	0.746	0.819	0.861	0.867	0.768	0.764	0.733	0.747	0.842	0.794	0.832		0.805	0.788	0.81	0.817	0.738	0.858	0.744	0.775	0.703	0.798	0.749	0.773	0.805	0.832
	250	0.7	0.752	0.752	0.806	0.827	0.86	0.87	0.744	0.74	0.731	0.751	0.78	0.853	0.815		0.856	0.748	0.803	0.797	0.758		0.871	0.72	0.71	0.799	0.744	0.81	0.821	0.844
