# Supplementary material for: Aurora A regulates the material property of spindle poles to orchestrate nuclear organization at mitotic exit
Source: EMBO J. 2025 Sep 12;44(23):6797–831. doi: 10.1038/s44318-025-00564-4 (PMC12669695; doi:10.1038/s44318-025-00564-4)
Supplement: Supplementary file 9 — Source data Fig. 1 [file 44318_2025_564_MOESM9_ESM.zip › Figure 1/1J.xlsx]

## Sheet: Sheet1
Control	AurA siRNA
0.376	0.42
0.421	0.305
0.308	0.443
0.342	0.435
0.349	0.283
0.332	0.41
0.551	0.409
0.421	0.31
0.435	0.17
0.43	0.181
0.385	0.37
0.358	0.38
0.404	0.409
0.412	0.37
0.391	0.287
0.438	0.255
0.312	0.399
0.437	0.423
0.378	0.463
0.315	0.229
0.455	0.356
0.424	0.417
0.263	0.215
0.257	0.197
0.44	0.309
0.336	0.192
0.376
0.309
