# Supplementary material for: Aurora A regulates the material property of spindle poles to orchestrate nuclear organization at mitotic exit
Source: EMBO J. 2025 Sep 12;44(23):6797–831. doi: 10.1038/s44318-025-00564-4 (PMC12669695; doi:10.1038/s44318-025-00564-4)
Supplement: Supplementary file 10 — Source data Fig. 2 [file 44318_2025_564_MOESM10_ESM.zip]

Archive with 6 entries (5 files):
- Figure 2/
- Figure 2/2H.xlsx
- Figure 2/.DS_Store
- __MACOSX/Figure 2/._.DS_Store
- Figure 2/2B.xlsx
- Figure 2/2F.xlsx
