# Supplementary material for: Aurora A regulates the material property of spindle poles to orchestrate nuclear organization at mitotic exit
Source: EMBO J. 2025 Sep 12;44(23):6797–831. doi: 10.1038/s44318-025-00564-4 (PMC12669695; doi:10.1038/s44318-025-00564-4)
Supplement: Supplementary file 10 — Source data Fig. 2 [file 44318_2025_564_MOESM10_ESM.zip › Figure 2/2H.xlsx]

## Sheet: Sheet1
Control	Time (min)	Cell 1	Cell 2	Cell 3	Cell 4	Cell 5	Cell 6	Cell 7	Cell 8	Cell 9	Cell 10	Cell 11	Cell 12	Cell 13	Cell 14	Cell 15	Cell 16	Cell 17	Cell 18	Cell 19	Cell 20	Cell 21	Cell 22
	0	3.19706	3.74246									3.83175	3.29244	2.27957	3.13749	3.38378	3.61817	3.19022	3.50782	3.00137	3.6309	3.34821	3.5719
	2	3.00298	3.95202					3.05446	3.45991	3.39185	3.49542	3.34449	3.15302	2.37541	3.5862	3.73793	3.87019	2.51599	3.2018	3.04036	2.60186	3.3351	3.72077
	4	2.6099	3.54111	2.6697	2.94396	3.36059	3.09151	2.65667	2.31361	2.59937	2.54133	2.9388	2.71247	2.01078	2.73761	3.50043	3.5931	1.78359	2.17929	2.27577	2.46571	2.47608	2.64382
	6	2.78953	3.42496	2.15703	1.98933	2.66951	2.59047	1.98889	2.0416	2.20243	1.73125	2.12085	2.07644	1.98469	2.21211	2.28043	2.71996	1.84806	1.88894	2.16805	2.1807	2.08906	2.36385
	8	2.42524	2.56287	2.01099	2.15376	2.31718	2.1319	1.78997	1.94694	2.06903	1.71124	2.22677	1.86911	1.60849	1.71626	1.74086	2.30329	1.63215	1.68996	2.05171	2.14053	1.9987	2.03716
	10	1.90979	2.06042	1.79107	2.04033	2.04928	1.95866	1.49913	1.78274	1.59399	1.26183	1.59375	1.47133	1.50453	1.51247	1.70081	1.98496	1.43203	1.28924	1.79852	1.76286	1.73581	1.83245
	12	1.80977	1.89896	1.37026	1.45993	1.89002	1.72181					1.70689	1.60013	1.3589	1.41203	1.65615	1.88629					1.38606	1.56935
	14	1.90401	1.9163	1.4258	1.58088	1.58129	1.4319									1.29269	1.35459
Aurora A siRNA	Time (min)	Cell 1	Cell 2	Cell 3	Cell 4	Cell 5	Cell 6	Cell 7	Cell 8	Cell 9	Cell 10	Cell 11	Cell 12	Cell 13	Cell 14	Cell 15	Cell 16	Cell 17	Cell 18	Cell 19	Cell 20	Cell 21	Cell 22
	0	4.87949	4.86309	4.11934	3.91987	3.02637	3.68042	2.59903	2.39134	4.69304	4.43313	2.02965	2.15148	3.42297	3.13221	3.11692	3.64189	4.15844	4.29495	2.67945	3.40005	3.40189	3.9762
	2	6.25313	5.25007	6.1547	4.567	5.2567	4.57185	4.47712	3.80003	4.12732	3.71539	1.91094	2.01203	3.26691	3.08361	3.74216	3.94163	3.8178	3.87331	2.50611	2.91908	3.97703	4.0718
	4	5.78988	4.86919	4.85156	4.17639	3.63469	3.33029	3.81485	3.30597	4.63937	5.50718	3.89401	5.31427	2.91595	4.30713	4.19243	4.9351	3.1911	3.39879	2.50081	2.68929	3.62184	3.63313
	6	4.91461	4.76981	4.09614	3.82218	5.09594	3.70815	2.41945	2.53218	3.65252	4.08313	2.05345	2.14458	3.09298	3.75534	3.62549	4.41267	2.22922	2.29739	2.52246	3.15784	3.3106	3.45276
	8	5.09853	5.80686	3.69431	3.42804	3.40276	3.49305	3.12823	2.86958	3.37326	3.42577	1.62143	1.91404	2.82133	3.3435	3.19602	3.90984	2.62106	2.8291	5.23703	4.12436	4.31154	4.28318
	10	3.36362	3.64491	4.11477	3.60388	3.00757	2.98694	2.65685	2.24751	2.983	3.09867	1.58329	2.04815	2.83378	3.32603	3.33293	3.93052	2.75561	2.68119	3.02833	3.9022	4.26381	4.25805
	12	4.03458	4.22597	3.67887	3.24256	2.85461	2.628	2.5097	1.98691	2.65089	2.83669	2.30776	2.73833	3.82088	2.88198	3.198	4.408	2.47083	2.41313	2.47762	3.08881	3.97819	4.42889
	14	3.01974	3.14566	4.43793	3.71507	3.21646	3.02136	2.75256	2.31595	2.51435	2.38129	1.95885	2.76432	3.97878	3.21669	2.87962	4.05709	3.17133	3.22137	3.16361	2.46403	3.48412	3.80639
