# Supplementary material for: Aurora A regulates the material property of spindle poles to orchestrate nuclear organization at mitotic exit
Source: EMBO J. 2025 Sep 12;44(23):6797–831. doi: 10.1038/s44318-025-00564-4 (PMC12669695; doi:10.1038/s44318-025-00564-4)
Supplement: Supplementary file 10 — Source data Fig. 2 [file 44318_2025_564_MOESM10_ESM.zip › Figure 2/2B.xlsx]

## Sheet: Sheet1
		Cell 1	Cell 2	Cell 3	Cell 4	Cell 5	Cell 6	Cell 7	Cell 8	Cell 9	Cell 10	Cell 11	Cell 12
Control	Metaphase	8.19842	7.04456	7.46995	11.6594	9.56016	14.0893	5.44434	9.7945	10.2054	12.6546	7.97793	8.21175
	Anaphase	9.17309	7.69773	2.91348	3.795	3.17717	7.65853	9.7279	6.03247	5.56528	4.53654	7.05528	5.17323
	Telophase	1.09843	1.29434	1.56739	1.54684	1.66772	1.94616	3.51299	2.37352	2.12876	0.963144	1.87758	2.59013
		Cell 1	Cell 2	Cell 3	Cell 4	Cell 5	Cell 6	Cell 7	Cell 8	Cell 9	Cell 10	Cell 11
MLN8237	Metaphase	33.3765	28.2052	27.3091	27.0651	17.2372	31.8204	29.7173	30.8238	30.9396	33.7265	26.2303
	Anaphase	28.8733	30.1562	18.8784	22.0482	34.1887	34.5721	27.8659	27.3986	24.2659	31.655	36.4185
	Telophase	19.0528	24.6831	20.9521	25.4462	36.5643	27.0215	24.2985	25.0053	25.4858	23.4328
