# Supplementary material for: Aurora A regulates the material property of spindle poles to orchestrate nuclear organization at mitotic exit
Source: EMBO J. 2025 Sep 12;44(23):6797–831. doi: 10.1038/s44318-025-00564-4 (PMC12669695; doi:10.1038/s44318-025-00564-4)
Supplement: Supplementary file 10 — Source data Fig. 2 [file 44318_2025_564_MOESM10_ESM.zip › Figure 2/2F.xlsx]

## Sheet: Control
	Cell number	NuMA dissolution time (min)
	1	15
	2	15
	3	10
	4	15
	5	15
	6	15
	7	15
	8	10
	9	15
	10	15
	11	10
	12	10
	13	15
	14	15
	15	20
	16	10
	17	10
	18	10
	19	10
	20	15
	21	15
	22	10
	23	15
	24	10
	25	15
	26	10
	27	10
	28	15
	29	15
	30	10
	31	10
	32	10
	33	10
	34	15
	35	15
	36	15
	37	10
	38	10
	39	10
	40	10
	41	15
	42	15
	43	10
	44	10
	45	15
	46	10
	47	10
	48	10
	49	15
	50	10
	51	15
	52	10
	53	15
	54	10
	55	5
	56	10
	57	10
	58	10
	59	15
	60	10
	61	10
	62	10
	63	15
	64	15
	65	10
	66	10
	67	10
	68	10
	69	15
	70	10
	71	10
	72	15
	73	10
	74	15
	75	15
	76	10
	77	15
	78	10
	79	10
	80	15
	81	10
	82	15

## Sheet: MLN8237
	Cell number	NuMA dissolution time (min)
	1	85
	2	60
	3	70
	4	95
	5	50
	6	60
	7	55
	8	60
	9	80
	10	45
	11	65
	12	80
	13	75
	14	50
	15	45
	16	35
	17	50
	18	30
	19	55
	20	70
	21	60
	22	65
	23	55
	24	65
	25	65
	25	20
	27	25
	28	80
	29	25
	30	80
	31	55
	32	20
	33	65
	34	85
	35	75
	36	70
	37	70
	38	75
	39	20
	40	15
	41	60
	42	55
	43	115
	44	20
	45	25
	46	30
	47	15
	48	20
	49	60
