# Supplementary material for: Aurora A regulates the material property of spindle poles to orchestrate nuclear organization at mitotic exit
Source: EMBO J. 2025 Sep 12;44(23):6797–831. doi: 10.1038/s44318-025-00564-4 (PMC12669695; doi:10.1038/s44318-025-00564-4)
Supplement: Supplementary file 11 — Source data Fig. 3 [file 44318_2025_564_MOESM11_ESM.zip]

Archive with 8 entries (7 files):
- Figure 3/
- Figure 3/3B.xlsx
- Figure 3/3C.xlsx
- Figure 3/.DS_Store
- __MACOSX/Figure 3/._.DS_Store
- Figure 3/3D.xlsx
- Figure 3/3F_Control.xlsx
- Figure 3/3F_MLN8237.xlsx
