# Supplementary material for: Aurora A regulates the material property of spindle poles to orchestrate nuclear organization at mitotic exit
Source: EMBO J. 2025 Sep 12;44(23):6797–831. doi: 10.1038/s44318-025-00564-4 (PMC12669695; doi:10.1038/s44318-025-00564-4)
Supplement: Supplementary file 11 — Source data Fig. 3 [file 44318_2025_564_MOESM11_ESM.zip › Figure 3/3B.xlsx]

## Sheet: Sheet1
	Control
	Time (s)	Cell 1	Cell 2	Cell 3	Cell 4	Cell 5	Cell 6	Cell 7	Cell 8	Cell 9	Cell 10	Cell 11	Cell 12	Cell 13	Cell 14	Cell 15	Cell 16	Cell 17	Cell 18	Cell 19	Cell 20	Cell 21	Cell 22	Cell 23	Cell 24	Cell 25	Cell 26
	0	1	1	1	1	1	1	1	1	1	1	1	1	1	1	1	1	1	1	1	1	1	1	1	1	1	1
	1.31	0.170212	0.056056	0.207542	0.231485	0.140604	0.193215	0.205829	0.175901	0.231485	0.190723	0.203554	0.176561	0.238209	0.176479	0.177518	0.278001	0.190515	0.161061	0.315256	0.17769	0.254875	0.225218	0.201755	0.172902	0.070665	0.04125
	6.31	0.412207	0.370196	0.454573	0.406466	0.42117	0.389322	0.318339	0.385036	0.406466	0.472745	0.517506	0.471189	0.489579	0.42031	0.502476	0.393116	0.46601	0.355489	0.503995	0.346737	0.535739	0.400651	0.423685	0.467693	0.297776	0.287457
	11.31	0.310392	0.337554	0.460543	0.449636	0.410342	0.408019	0.310112	0.380451	0.449636	0.572256	0.549047	0.455919	0.509384	0.444242	0.529798	0.431718	0.484043	0.382707	0.507646	0.383273	0.571359	0.448754	0.461016	0.40477	0.332908	0.342086
	16.31	0.28704	0.342943	0.445827	0.47092	0.422195	0.419704	0.341777	0.41793	0.47092	0.619355	0.579569	0.475342	0.520249	0.476253	0.605825	0.436238	0.487535	0.371349	0.559334	0.418731	0.611143	0.445918	0.483475	0.468523	0.376225	0.35323
	21.31	0.268656	0.333641	0.47315	0.496802	0.432078	0.440389	0.339047	0.453062	0.496802	0.608557	0.591624	0.529689	0.588092	0.51001	0.633681	0.461197	0.498472	0.380068	0.597212	0.40066	0.63985	0.499822	0.506809	0.449393	0.369868	0.444285
	26.31	0.315431	0.301995	0.52839	0.516987	0.452502	0.445599	0.343112	0.477357	0.516987	0.629452	0.593467	0.56133	0.583172	0.536556	0.642263	0.428974	0.502597	0.430691	0.621714	0.408195	0.660084	0.481908	0.526314	0.496579	0.404737	0.42832
	31.31	0.293153	0.297754	0.553267	0.525138	0.4634	0.448637	0.343314	0.433446	0.525138	0.682746	0.597483	0.581151	0.607806	0.542757	0.640617	0.428541	0.554798	0.382336	0.672727	0.424442	0.658125	0.474152	0.536625	0.581184	0.425526	0.460328
	36.31	0.341442	0.327094	0.558901	0.551352	0.46303	0.459115	0.350375	0.438876	0.551352	0.649671	0.605315	0.608252	0.62213	0.540314	0.678767	0.455858	0.560562	0.470832	0.704998	0.467381	0.665216	0.513096	0.570144	0.559502	0.447855	0.446727
	41.31	0.473507	0.334354	0.568783	0.596433	0.491475	0.474083	0.360182	0.446171	0.596433	0.720063	0.589147	0.559368	0.682761	0.54991	0.691654	0.466871	0.574514	0.420196	0.742923	0.496261	0.673731	0.542731	0.567502	0.583156	0.460311	0.506017
	46.31	0.52984	0.354529	0.567036	0.654204	0.48639	0.485996	0.36034	0.519133	0.654204	0.795315	0.662373	0.556842	0.715859	0.568758	0.745647	0.440436	0.575529	0.464027	0.705445	0.540418	0.696428	0.56853	0.576897	0.649369	0.448928	0.527631
	51.31	0.448392	0.347092	0.599037	0.619887	0.542929	0.506684	0.373786	0.46286	0.619887	0.787449	0.657313	0.570085	0.717374	0.548791	0.797946	0.437878	0.601916	0.504587	0.743062	0.545966	0.703337	0.606186	0.588034	0.659393	0.454573	0.508759
	56.31	0.411632	0.376482	0.623365	0.694746	0.513211	0.514701	0.405107	0.462002	0.694746	0.715367	0.681064	0.618992	0.725392	0.595899	0.837038	0.430313	0.639029	0.451361	0.734935	0.577459	0.827298	0.569083	0.590279	0.671361	0.472402	0.498082
	61.31	0.383998	0.355807	0.61718	0.656331	0.534042	0.50102	0.408273	0.535398	0.656331	0.783271	0.711217	0.595253	0.761457	0.62589	0.767674	0.436787	0.630425	0.446813	0.761444	0.559157	0.82045	0.583921	0.602949	0.63753	0.444905	0.494803
	66.31	0.398981	0.32876	0.665022	0.645718	0.566344	0.534241	0.409327	0.571118	0.645718	0.807072	0.732655	0.615801	0.737858	0.63924	0.833496	0.439739	0.657648	0.434398	0.752307	0.556476	0.807824	0.600202	0.593954	0.666671	0.463773	0.539304
	71.31	0.443758	0.380227	0.752398	0.665044	0.564998	0.539327	0.412716	0.56323	0.665044	0.834211	0.7354	0.617047	0.716577	0.660386	0.830073	0.439843	0.693773	0.434671	0.759512	0.592637	0.831631	0.604556	0.616962	0.674502	0.452423	0.575062
	76.31	0.423705	0.354029	0.774731	0.66177	0.58772	0.521031	0.407265	0.549503	0.66177	0.799198	0.721544	0.668623	0.812199	0.646773	0.845998	0.420457	0.743998	0.501043	0.753963	0.575674	0.846964	0.639856	0.647604	0.665681	0.500942	0.573482
	81.31	0.379306	0.372756	0.708298	0.67197	0.602837	0.515042	0.398986	0.54874	0.67197	0.730672	0.696707	0.709117	0.799728	0.680962	0.83192	0.432683	0.79205	0.582943	0.734049	0.566459	0.828152	0.635861	0.65595	0.824206	0.495129	0.588385
	86.31	0.416433	0.414086	0.743977	0.694419	0.645864	0.528726	0.409437	0.551646	0.694419	0.760234	0.693914	0.647648	0.758338	0.677423	0.796578	0.452901	0.805812	0.574762	0.738396	0.577759	0.834548	0.655499	0.629032	0.868531	0.537552	0.617137
	91.31	0.42303	0.425159	0.722165	0.748674	0.686663	0.53438	0.448047	0.534704	0.748674	0.768909	0.739513	0.672198	0.773688	0.664015	0.844613	0.448885	0.779148	0.586149	0.729082	0.596014	0.806849	0.609181	0.629036	1.01622	0.523854	0.601844
	96.31	0.381503	0.39661	0.731725	0.726569	0.728529	0.550766	0.44289	0.599513	0.726569	0.807659	0.705221	0.6453	0.758182	0.676413	0.837482	0.472784	0.73519	0.525684	0.755694	0.581437	0.869546	0.636668	0.665883	1.19291	0.543647	0.60197
	101.31	0.342228	0.389202	0.751351	0.750533	0.777912	0.565105	0.451968	0.606279	0.750533	0.878447	0.687316	0.646641	0.773133	0.691976	0.853936	0.469472	0.698121	0.547383	0.756427	0.634961	0.852511	0.641292	0.661509	1.13698	0.593748	0.574909
	106.31	0.337972	0.457377	0.699728	0.768444	0.814332	0.56915	0.429219	0.628257	0.768444	0.851752	0.685094	0.630809	0.796414	0.70393	0.81365	0.435768	0.742373	0.520704	0.765631	0.583784	0.838434	0.6736	0.667429	1.13168	0.582033	0.633072
	111.31	0.351286	0.451956	0.710022	0.802302	0.882383	0.577275	0.439544	0.634464	0.802302	0.881512	0.694992	0.653573	0.816437	0.721245	0.812329	0.441928	0.724097	0.504029	0.773143	0.569676	0.798789	0.671063	0.664862	1.04269	0.595042	0.605272
	116.31	0.389995	0.51688	0.788418	0.7875	0.964821	0.55873	0.418506	0.621692	0.7875	0.811878	0.673625	0.678968	0.841236	0.707696	0.82265	0.464167	0.744434	0.527617	0.75881	0.59117	0.842099	0.716043	0.662982	1.11086	0.54984	0.658437
	121.31	0.413978	0.541119	0.773622	0.838552	0.92996	0.586661	0.444315	0.583189	0.838552	0.8249	0.682238	0.654397	0.776131	0.741689	0.855562	0.481884	0.702866	0.566665	0.781201	0.583832	0.840938	0.663909	0.681946	1.18856	0.62777	0.660149
	126.31	0.427645	0.511665	0.779973	0.857182	1.02023	0.613027	0.440056	0.607966	0.857182	0.834812	0.688605	0.632109	0.794052	0.68665	0.854873	0.446275	0.705129	0.611668	0.780053	0.663491	0.849668	0.681896	0.694058	1.17545	0.620041	0.614535
	131.31	0.444151	0.540872	0.810998	0.883856	1.06641	0.585953	0.452132	0.612509	0.883856	0.831573	0.694671	0.633015	0.839577	0.709936	0.824033	0.46548	0.702947	0.659651	0.780162	0.63713	0.826168	0.728741	0.700203	1.34635	0.599796	0.651708
	136.31	0.443442	0.579319	0.966781	0.840938	1.03242	0.608832	0.470014	0.599966	0.840938	0.875068	0.715016	0.630834	0.804718	0.705298	0.870902	0.466575	0.715839	0.707807	0.752324	0.608043	0.843159	0.736426	0.702843	1.30538	0.590265	0.679207
	141.31	0.432602	0.625293	0.978884	0.899175	1.07655	0.610671	0.463705	0.628947	0.899175	0.870211	0.724453	0.667178	0.78744	0.749761	0.866173	0.480014	0.754179	0.680953	0.742112	0.597231	0.796574	0.782866	0.687028	1.13664	0.648544	0.624135
	146.31	0.452896	0.668045	0.968011	0.914795	1.11179	0.622191	0.450299	0.719691	0.914795	0.882413	0.759852	0.676235	0.798531	0.727512	0.867381	0.494832	0.786497	0.74732	0.742956	0.594366	0.79054	0.789567	0.687248	0.921305	0.653427	0.662529
	151.31	0.427155	0.612453	0.957503	0.935232	1.12512	0.585277	0.483221	0.653742	0.935232	0.929292	0.725176	0.722789	0.808653	0.781053	0.880492	0.500913	0.81361	0.807322	0.681272	0.595915	0.805093	0.752404	0.674426	1.0321	0.661549	0.688137
	156.31	0.427839	0.594014	0.941489	0.894656	1.24148	0.61494	0.489452	0.601922	0.894656	0.932102	0.761534	0.6975	0.781031	0.784314	0.887965	0.499498	0.80342	0.736459	0.731379	0.608185	0.795805	0.811764	0.708494	1.0769	0.685679	0.655731
	161.31	0.465953	0.615135	0.952081	0.938334	1.32969	0.601184	0.474975	0.592411	0.938334	0.902772	0.746485	0.664053	0.813001	0.831928	0.902133	0.516354	0.846453	0.787228	0.736997	0.59	0.783666	0.833733	0.728106	1.26894	0.677889	0.627925
	166.31	0.464292	0.61485	1.01336	0.907723	1.35251	0.616333	0.497154	0.61229	0.907723	0.896565	0.77908	0.686755	0.814444	0.802615	0.886645	0.55876	0.802587	0.715343	0.682222	0.572715	0.746954	0.804079	0.774782	1.16772	0.689293	0.619765
	171.31	0.482496	0.592887	0.994099	0.938554	1.29239	0.602929	0.489985	0.655289	0.938554	0.966984	0.793569	0.69917	0.881157	0.795575	0.887566	0.54008	0.819176	0.804668	0.705815	0.57286	0.832703	0.79447	0.721752	1.0107	0.689805	0.646883
	176.31	0.486266	0.578887	1.0512	0.90729	1.36487	0.624942	0.49178	0.674873	0.90729	0.933609	0.747796	0.694917	0.861793	0.829153	0.877586	0.519138	0.849777	0.775093	0.761689	0.628648	0.812607	0.841669	0.696628	1.02263	0.635109	0.631325
	181.31	0.499311	0.623524	1.05615	0.945698	1.35949	0.622193	0.488703	0.630209	0.945698	0.885527	0.756465	0.699249	0.915512	0.824419	0.942175	0.492065	0.791239	0.822068	0.74067	0.604594	0.876752	0.824775	0.746565	1.22677	0.652977	0.663595
	186.31	0.533696	0.644245	1.12424	0.973793	1.37145	0.62702	0.511042	0.632294	0.973793	0.910753	0.723161	0.729758	0.965243	0.845007	0.976024	0.531294	0.814751	0.766484	0.736933	0.591629	0.838896	0.808771	0.768814	1.25814	0.704229	0.672379
	191.31	0.56435	0.588926	1.20004	0.988018	1.3978	0.629591	0.515289	0.751846	0.988018	0.90376	0.704001	0.720409	0.983987	0.757237	0.918138	0.548617	0.834276	0.820297	0.690438	0.61914	0.858181	0.827959	0.794401	1.21093	0.774102	0.658988
	196.31	0.548481	0.624343	1.09866	0.969335	1.4741	0.632973	0.532648	0.734932	0.969335	0.87217	0.760612	0.706237	1.04142	0.806771	0.98396	0.555427	0.838005	0.837794	0.739149	0.621342	0.855073	0.837926	0.78438	1.22953	0.732266	0.631558
	MLN8237
	Time (s)	Cell 1	Cell 2	Cell 3	Cell 4	Cell 5	Cell 6	Cell 7	Cell 8	Cell 9	Cell 10	Cell 11	Cell 12	Cell 13	Cell 14	Cell 15	Cell 16	Cell 17	Cell 18	Cell 19	Cell 20	Cell 21	Cell 22	Cell 23	Cell 24	Cell 25
	0	1	1	1	1	1	1	1	1	1	1	1	1	1	1	1	1	1	1	1	1	1	1	1	1	1
	1.31	0.158397	0.135606	0.145408	0.148498	0.140652	0.156406	0.21126	0.157793	0.166929	0.16027	0.172335	0.161539	0.056056	0.036968	0.207652	0.116726	0.061876	0.141452	0.141095	0.076883	0.216949	0.036983	0.041833	0.04779	0.041743
	6.31	0.165456	0.2174	0.261081	0.119376	0.172893	0.191098	0.156556	0.232765	0.208622	0.283398	0.222895	0.232321	0.370196	0.526313	0.224383	0.228825	0.202779	0.25543	0.183136	0.180378	0.438401	0.08293	0.086105	0.087836	0.09579
	11.31	0.156265	0.203008	0.265119	0.121858	0.173271	0.188118	0.129279	0.242126	0.208459	0.286979	0.227583	0.246131	0.337554	0.448159	0.214243	0.201084	0.232857	0.292197	0.207052	0.192181	0.482831	0.085373	0.107571	0.091644	0.101976
	16.31	0.153288	0.184513	0.269617	0.118427	0.18031	0.179257	0.132593	0.244562	0.206179	0.283628	0.233383	0.250127	0.342943	0.418107	0.207264	0.216089	0.249746	0.299189	0.222626	0.223678	0.503882	0.088278	0.109094	0.089557	0.104163
	21.31	0.159655	0.184602	0.27091	0.129406	0.171625	0.176878	0.143061	0.25944	0.212419	0.280949	0.237998	0.253033	0.333641	0.40612	0.214479	0.199703	0.267192	0.304325	0.243596	0.242064	0.501327	0.088984	0.125123	0.103375	0.099474
	26.31	0.156683	0.185163	0.264622	0.129455	0.174004	0.170837	0.163237	0.266654	0.222217	0.296458	0.245004	0.273137	0.301995	0.380339	0.213838	0.187949	0.291151	0.311956	0.235241	0.231664	0.489813	0.096964	0.121841	0.100597	0.10363
	31.31	0.149274	0.181545	0.264909	0.118087	0.174874	0.171528	0.167455	0.270958	0.223808	0.306158	0.245996	0.284678	0.297754	0.379262	0.213836	0.201314	0.303387	0.322024	0.246254	0.239625	0.547009	0.086334	0.119056	0.125565	0.109008
	36.31	0.142253	0.173359	0.272055	0.110862	0.171628	0.176493	0.191179	0.280659	0.224364	0.311857	0.258852	0.283555	0.327094	0.407733	0.210329	0.201808	0.307893	0.367238	0.258776	0.24526	0.500529	0.090555	0.122208	0.118904	0.103107
	41.31	0.145437	0.172847	0.278145	0.109974	0.170714	0.176792	0.212866	0.273754	0.225708	0.322365	0.281819	0.285377	0.334354	0.406616	0.21267	0.198752	0.312223	0.344002	0.255842	0.254171	0.544941	0.089085	0.147218	0.104758	0.102144
	46.31	0.148353	0.175546	0.264296	0.115293	0.16802	0.172964	0.153106	0.305626	0.231564	0.33316	0.278064	0.300439	0.354529	0.363937	0.216595	0.220857	0.31532	0.341214	0.258973	0.276034	0.529326	0.094921	0.141431	0.127132	0.104158
	51.31	0.150261	0.171172	0.267594	0.107084	0.175103	0.186322	0.142642	0.307204	0.233582	0.34759	0.293368	0.315199	0.347092	0.352263	0.217092	0.199423	0.328422	0.334938	0.28048	0.274846	0.550619	0.100854	0.162761	0.121226	0.098811
	56.31	0.150654	0.183753	0.256628	0.105344	0.170364	0.199689	0.158722	0.304552	0.231706	0.346556	0.287616	0.301906	0.376482	0.339445	0.216696	0.221352	0.329796	0.378894	0.281798	0.279024	0.547542	0.107357	0.146384	0.14033	0.105053
	61.31	0.153461	0.183969	0.25048	0.100449	0.165962	0.213508	0.144332	0.317882	0.243625	0.36474	0.279687	0.330314	0.355807	0.32286	0.22164	0.218529	0.336898	0.380275	0.287574	0.292117	0.573758	0.110233	0.157309	0.137199	0.102983
	66.31	0.16292	0.179842	0.252705	0.10579	0.177926	0.204719	0.159569	0.330592	0.256019	0.354572	0.286016	0.314084	0.32876	0.334341	0.218064	0.232074	0.343682	0.37003	0.283871	0.283113	0.589601	0.113743	0.155429	0.137487	0.100515
	71.31	0.163726	0.19046	0.254562	0.100684	0.161848	0.195271	0.143711	0.342005	0.255251	0.365032	0.316874	0.33933	0.380227	0.353838	0.219434	0.220846	0.368004	0.361067	0.295894	0.301787	0.570903	0.109506	0.146998	0.152233	0.099114
	76.31	0.173222	0.188633	0.263411	0.10646	0.162316	0.198348	0.122379	0.361214	0.274595	0.374126	0.322707	0.338651	0.354029	0.328885	0.219031	0.215631	0.370487	0.434489	0.296474	0.31242	0.582542	0.122152	0.158028	0.139882	0.100512
	81.31	0.163303	0.187742	0.262074	0.107272	0.159187	0.195471	0.127175	0.360538	0.274598	0.375109	0.344659	0.330835	0.372756	0.353621	0.227776	0.218708	0.380537	0.430232	0.314854	0.306842	0.606507	0.125013	0.140626	0.156469	0.100134
	86.31	0.168175	0.189226	0.267991	0.109693	0.162878	0.192425	0.141851	0.362711	0.296006	0.36693	0.337435	0.34904	0.414086	0.403869	0.227715	0.215898	0.385847	0.404544	0.31004	0.328118	0.631044	0.129758	0.136317	0.141376	0.098923
	91.31	0.174701	0.184444	0.265551	0.106478	0.165841	0.194546	0.135695	0.374167	0.298845	0.380228	0.340572	0.355319	0.425159	0.402646	0.225618	0.212836	0.385965	0.411906	0.345085	0.34083	0.593135	0.134389	0.157295	0.156186	0.103289
	96.31	0.177681	0.187717	0.270886	0.103972	0.170368	0.197779	0.11823	0.348732	0.290441	0.395543	0.342347	0.366223	0.39661	0.399252	0.222621	0.232202	0.410096	0.431565	0.306519	0.339442	0.641638	0.125833	0.131606	0.152169	0.102196
	101.31	0.179349	0.187492	0.271263	0.109521	0.164638	0.193396	0.118639	0.3647	0.304099	0.373099	0.323987	0.345748	0.389202	0.395955	0.226176	0.241056	0.397004	0.429869	0.358508	0.350431	0.635418	0.134713	0.162182	0.165314	0.108855
	106.31	0.174396	0.190161	0.267712	0.106845	0.149287	0.201566	0.113248	0.373589	0.309285	0.392989	0.321198	0.364223	0.457377	0.421809	0.235621	0.24349	0.423562	0.477536	0.357845	0.357616	0.628436	0.133185	0.159563	0.150812	0.107235
	111.31	0.178603	0.183027	0.266545	0.106413	0.162636	0.202266	0.105976	0.372721	0.328475	0.389042	0.333315	0.349677	0.451956	0.380898	0.23404	0.231315	0.433399	0.452318	0.340915	0.355662	0.644036	0.146046	0.154328	0.172044	0.111015
	116.31	0.174603	0.190606	0.26404	0.110598	0.159857	0.208333	0.104343	0.36314	0.324244	0.409723	0.333962	0.374166	0.51688	0.368992	0.235818	0.256286	0.422212	0.479773	0.357655	0.365603	0.675813	0.153441	0.1691	0.163687	0.109036
	121.31	0.175404	0.18404	0.264153	0.11574	0.164848	0.211651	0.099337	0.372758	0.326379	0.416837	0.335036	0.373924	0.541119	0.371309	0.237348	0.250027	0.415504	0.475564	0.365983	0.352226	0.618565	0.154829	0.187916	0.17457	0.11005
	126.31	0.174678	0.187222	0.259237	0.113907	0.164214	0.21313	0.0984	0.376671	0.336736	0.40478	0.347452	0.398547	0.511665	0.371967	0.242756	0.248877	0.427713	0.42503	0.330749	0.342115	0.592121	0.169207	0.170087	0.174108	0.114413
	131.31	0.183785	0.194247	0.256159	0.114724	0.168211	0.214572	0.10783	0.39119	0.346973	0.404587	0.336568	0.397948	0.540872	0.375779	0.238215	0.253251	0.443107	0.434018	0.350789	0.322443	0.651311	0.168559	0.166095	0.17923	0.113058
	136.31	0.190463	0.198981	0.259167	0.121528	0.160504	0.206639	0.083938	0.371245	0.343078	0.407764	0.342063	0.39897	0.579319	0.37855	0.247784	0.26025	0.454471	0.490534	0.348396	0.319584	0.635283	0.164148	0.19172	0.180035	0.111438
	141.31	0.191124	0.200311	0.266309	0.12724	0.166423	0.203004	0.086335	0.371185	0.349626	0.399713	0.34532	0.41468	0.625293	0.372102	0.246659	0.262504	0.438093	0.433406	0.34704	0.284239	0.671038	0.161927	0.169825	0.179156	0.116947
	146.31	0.192536	0.199189	0.270837	0.128469	0.168696	0.225108	0.086329	0.376979	0.345559	0.386229	0.353302	0.425135	0.668045	0.346021	0.250293	0.26988	0.46447	0.459432	0.368053	0.318561	0.694265	0.159774	0.190691	0.186405	0.107857
	151.31	0.188924	0.198539	0.270098	0.120437	0.181262	0.220327	0.07415	0.372763	0.371469	0.391987	0.338939	0.405052	0.612453	0.32695	0.250882	0.284084	0.479188	0.47947	0.374268	0.319235	0.661166	0.165547	0.207199	0.176614	0.122827
	156.31	0.19696	0.194489	0.268716	0.114514	0.186142	0.221341	0.073707	0.386966	0.369551	0.391923	0.336088	0.400696	0.594014	0.374537	0.254573	0.272805	0.463577	0.512448	0.362773	0.355267	0.653225	0.180937	0.202232	0.181596	0.117904
	161.31	0.190766	0.190106	0.269865	0.130709	0.187094	0.209618	0.073056	0.379146	0.361558	0.401134	0.346284	0.40462	0.615135	0.358361	0.254456	0.274794	0.461119	0.463494	0.360434	0.393433	0.668792	0.174969	0.195627	0.206953	0.128926
	166.31	0.195307	0.188524	0.286095	0.125053	0.187746	0.21451	0.066228	0.370751	0.379391	0.398247	0.323163	0.414679	0.61485	0.357365	0.249807	0.281197	0.501637	0.502103	0.371426	0.37412	0.699124	0.188766	0.208955	0.220171	0.122284
	171.31	0.191633	0.197551	0.275453	0.123374	0.184701	0.21119	0.076748	0.36434	0.357039	0.405345	0.322008	0.423751	0.592887	0.36543	0.26162	0.287161	0.529098	0.484597	0.38107	0.422613	0.727508	0.185647	0.211062	0.188419	0.127652
	176.31	0.208291	0.191104	0.278009	0.111792	0.180621	0.218667	0.077719	0.384389	0.345673	0.393178	0.34158	0.419478	0.578887	0.3389	0.271258	0.302557	0.507313	0.500048	0.338685	0.34418	0.727461	0.194262	0.221656	0.20182	0.120555
	181.31	0.199743	0.200972	0.280455	0.122173	0.17136	0.22106	0.09178	0.392684	0.34532	0.436738	0.336821	0.451227	0.623524	0.320219	0.275116	0.328851	0.515021	0.551627	0.360452	0.36531	0.751375	0.194024	0.223519	0.21493	0.124983
	186.31	0.214713	0.197227	0.278851	0.111765	0.183856	0.223044	0.06851	0.361785	0.357672	0.424546	0.35244	0.425994	0.644245	0.330111	0.269078	0.340317	0.526544	0.516905	0.373734	0.37029	0.71236	0.19542	0.237156	0.183776	0.112243
	191.31	0.206705	0.198016	0.276238	0.098541	0.179434	0.221381	0.087024	0.371919	0.37625	0.404293	0.330064	0.434042	0.588926	0.323957	0.263735	0.336105	0.516229	0.505594	0.355104	0.326683	0.748506	0.194894	0.218749	0.221422	0.119659
	196.31	0.214835	0.20059	0.274901	0.096255	0.183058	0.216102	0.07725	0.382108	0.376027	0.425359	0.34254	0.448833	0.624343	0.307505	0.261772	0.332506	0.507229	0.502597	0.382717	0.435548	0.730001	0.197949	0.241751	0.210506	0.120439
