# Supplementary material for: Aurora A regulates the material property of spindle poles to orchestrate nuclear organization at mitotic exit
Source: EMBO J. 2025 Sep 12;44(23):6797–831. doi: 10.1038/s44318-025-00564-4 (PMC12669695; doi:10.1038/s44318-025-00564-4)
Supplement: Supplementary file 11 — Source data Fig. 3 [file 44318_2025_564_MOESM11_ESM.zip › Figure 3/3F_Control.xlsx]

## Sheet: -10s
Distance	mEOS												mEOS*
	Cell 1	Cell 2	Cell 3	Cell 4	Cell 5	Cell 6	Cell 7	Cell 8	Cell 9	Cell 10			Cell 1	Cell 2	Cell 3	Cell 4	Cell 5	Cell 6	Cell 7	Cell 8	Cell 9	Cell 10
0	0.061234	0.028911	0.052044	0.098691	0.11849	0.199555	0.334623	0.153108	0.216429	0.217085			0.005528	0.003455	0.000163	0.036281	0.001326	0.004222	0.003279	0.000918	0.001753	0.003007
0.15537	0.068854	0.02388	0.05831	0.094099	0.144523	0.221179	0.363883	0.202766	0.245746	0.263478			0.006889	0.002754	0.000503	0.02518	0.00048	0.005524	0.002373	0.00145	0.000954	0.001357
0.31074	0.087638	0.02703	0.066406	0.108077	0.172184	0.23564	0.428465	0.322461	0.262584	0.302706			0.005743	0.001421	0.001977	0.030298	0.000854	0.002968	0.001893	0.002872	0.000562	0.001777
0.46611	0.122676	0.038252	0.098942	0.131454	0.214495	0.300884	0.44205	0.433727	0.304247	0.335238			0.003876	0.001828	0.003671	0.028615	0.000489	0.00251	0.000179	0.000928	0.001417	0.004021
0.62148	0.198898	0.058436	0.136224	0.181656	0.290745	0.345028	0.527758	0.491711	0.334376	0.404727			0.001552	0.001859	0.004324	0.015307	0.001078	0.003018	0.002445	0.001694	0.001887	0.006019
0.77685	0.336903	0.091796	0.183611	0.231705	0.412053	0.388441	0.544407	0.528928	0.369059	0.488438			0.000776	0.002085	0.002964	0.024938	0.002769	0.004044	0.002225	0.000984	0.003869	0.004614
0.93222	0.52359	0.150775	0.259597	0.352097	0.490886	0.440021	0.616378	0.561343	0.447461	0.612674			0.000231	0.002962	0.002264	0.015391	0.000801	0.003437	0.006491	0.001917	0.005093	0.002924
1.08759	0.742445	0.195037	0.342881	0.430762	0.575935	0.491971	0.640616	0.614413	0.530368	0.696604			0.00193	0.002792	0.00285	0.017436	0.001928	0.001477	0.002071	0.00158	0.002746	0.002219
1.24296	0.902415	0.258017	0.432591	0.536194	0.633244	0.513469	0.68843	0.647472	0.637254	0.703391			0.00337	0.002345	0.000818	0.022778	0.002394	0.003612	0.006889	0.001195	0.002911	0.002786
1.39833	0.949701	0.274326	0.516301	0.608673	0.68942	0.524608	0.77015	0.679682	0.718302	0.78088			0.001913	0.005021	0.000602	0.014438	0.001742	0.006852	0.00589	0.004409	0.002442	0.003342
1.5537	0.906584	0.296159	0.571973	0.648875	0.781245	0.534923	0.781985	0.710594	0.839785	0.855733			0.000683	0.004911	0.003839	0.012039	0.003118	0.002411	0.000852	0.001996	0.001351	0.002062
1.70907	0.812154	0.313519	0.595723	0.770609	0.812178	0.555808	0.81806	0.699478	0.865774	0.885865			0.001224	0.007319	0.002096	0.004714	0.004042	0.003162	0.000285	0.001799	0.000703	0.001618
1.86444	0.713448	0.334193	0.592791	0.856891	0.819296	0.585027	0.76	0.699293	0.870412	0.938337			0.001282	0.008196	0.0017	0.002825	0.001843	0.003549	0.000713	0.000959	0.001092	0.003794
2.01981	0.695761	0.325967	0.587722	0.787432	0.811262	0.610055	0.779118	0.730125	0.89062	0.938663			0.001076	0.007744	0.004067	0.004146	0.004259	0.002402	0.001643	0.001516	0.001353	0.005343
2.17518	0.675914	0.306778	0.583968	0.764399	0.790355	0.621422	0.860286	0.680096	0.893412	0.85899			0.001382	0.007314	0.005868	0.009874	0.00965	0.00123	0.001114	0.00189	0.000799	0.006173
2.33055	0.607576	0.272894	0.551517	0.678099	0.693121	0.577255	0.90897	0.656406	0.868591	0.799128			0.001125	0.003725	0.007077	0.007253	0.00718	0.003226	0.000237	0.00618	0.001795	0.010771
2.48592	0.534695	0.255949	0.502062	0.640526	0.623508	0.575974	0.868404	0.647678	0.807885	0.773441			0.000726	0.004497	0.006977	0.00602	0.008088	0.006693	0.001853	0.002848	0.001217	0.010393
2.64129	0.446634	0.232306	0.409825	0.621806	0.538707	0.543064	0.835404	0.618156	0.706942	0.725644			0.001091	0.004893	0.006995	0.008106	0.009473	0.0069	0.001984	0.004421	0.000736	0.005481
2.79666	0.379079	0.228571	0.325797	0.588469	0.506294	0.483288	0.763419	0.597663	0.522735	0.669499			0.002982	0.007151	0.007449	0.006326	0.010899	0.005394	0.001184	0.003341	0.002368	0.003994
2.95203	0.362799	0.200285	0.285291	0.620826	0.454974	0.451266	0.670799	0.655843	0.406363	0.633883			0.004591	0.005283	0.007145	0.007211	0.007871	0.004201	0.002627	0.003428	0.002222	0.001881
3.1074	0.332362	0.179508	0.24974	0.543884	0.396859	0.355387	0.543103	0.620584	0.299549	0.561146			0.00201	0.007986	0.014238	0.005311	0.004406	0.002206	0.002235	0.003526	0.003795	0.001264
3.26277	0.269882	0.154619	0.210777	0.45156	0.365719	0.249618	0.309642	0.577565	0.21135	0.432072			0.003317	0.008082	0.006811	0.009319	0.005786	0.003499	0.000408	0.005669	0.001919	0.002589
3.41814	0.24205	0.143367	0.166848	0.396761	0.303964	0.174551	0.192589	0.549055	0.144087	0.294827			0.001765	0.005916	0.006989	0.006559	0.006847	0.001604	0.002346	0.003428	0.002426	0.005968
3.57351	0.196689	0.1135	0.142803	0.326263	0.24663	0.122778	0.132165	0.516396	0.089362	0.196944			0.000396	0.004777	0.013615	0.002445	0.007801	0.001353	0.00175	0.00297	0.00217	0.00811
3.72888	0.162874	0.100108	0.120794	0.293632	0.214199	0.098175	0.097601	0.450238	0.059993	0.146312			1.55e-05	0.006276	0.017278	0.00411	0.006862	0.00054	0.001882	0.003348	0.001736	0.004183
3.88425	0.135355	0.086619	0.10495	0.289693	0.186818	0.078472	0.091901	0.31648	0.05462	0.102644			0.000175	0.003663	0.009734	0.008338	0.004835	0.000485	0.00086	0.00353	0.0029	0.00161
4.03962	0.115478	0.077806	0	0.254883	0.175027	0.070192	0.089772	0	0	0.076171			0.000761	0.002627	0	0.002439	0.003246	0.000986	0.001451	0	0	0.002626
6.03962	0	0	0	0	0	0	0	0	0	0			0	0	0	0	0	0	0	0	0	0
8.03962	0	0	0	0	0	0	0	0	0	0			0	0	0	0	0	0	0	0	0	0
10.0362	0.236711	0.038172	0.136654	0.229775	0.282796	0.286091	0.079735	0.041971	0.226866	0.079289			0.001585	0.007255	0.01717	0.004888	0.001335	0.002042	0.00291	0.005061	0.0017	0.012583
10.1916	0.257244	0.05207	0.16681	0.259883	0.279391	0.328848	0.103063	0.052179	0.273228	0.086809			0.000852	0.004351	0.018992	0.004539	0.003628	0.0012	0.002315	0.001457	0.002625	0.008831
10.3469	0.339961	0.065101	0.201591	0.265349	0.278708	0.37333	0.123058	0.057476	0.313603	0.096044			0.004077	0.001978	0.012974	0.002239	0.005234	0.001785	0.001688	0.001053	0.004487	0.006413
10.5023	0.352214	0.092695	0.217787	0.30536	0.278099	0.406716	0.162976	0.060645	0.344565	0.1009			0.003136	0.002521	0.013584	0.00074	0.006336	0.002544	0.00194	0.001952	0.008812	0.006437
10.6577	0.455678	0.127578	0.2377	0.37465	0.312803	0.414501	0.280352	0.075841	0.377998	0.128442			0.00196	0.001448	0.023322	0.000169	0.004929	0.001914	0.000386	0.00252	0.008537	0.003116
10.8131	0.555284	0.17582	0.267748	0.421934	0.354215	0.424488	0.359187	0.103685	0.425431	0.184687			0.002326	0.003075	0.020515	0.001685	0.00316	0.001666	0.001973	0.003807	0.007414	0.00223
10.9684	0.579684	0.212353	0.300186	0.480088	0.378627	0.449897	0.409737	0.146852	0.508755	0.242001			0.000422	0.006076	0.015365	0.003045	0.00408	0.002099	0.002145	0.004555	0.006919	0.003624
11.1238	0.72745	0.236131	0.348835	0.526403	0.39741	0.452949	0.510948	0.235371	0.56842	0.350814			0.002326	0.005668	0.013372	0.003064	0.005301	0.003647	0.002853	0.004795	0.004738	0.005492
11.2792	0.808184	0.267792	0.359513	0.573684	0.410957	0.458445	0.588952	0.406996	0.609572	0.511692			0.001968	0.003505	0.010125	0.004067	0.004941	0.003786	0.002697	0.004682	0.003233	0.008004
11.4345	0.889851	0.332053	0.371283	0.609463	0.422186	0.486386	0.551001	0.60672	0.705183	0.657405			0.001457	0.004665	0.008458	0.00611	0.004527	0.003193	0.000549	0.002661	0.003597	0.007709
11.5899	0.814676	0.361588	0.377604	0.645889	0.433468	0.487862	0.585937	0.800941	0.767754	0.796149			0.002296	0.00404	0.010474	0.004984	0.005497	0.002914	0.000173	0.000963	0.006174	0.010662
11.7453	0.864935	0.376869	0.396161	0.730624	0.462162	0.506468	0.680159	0.898303	0.850953	0.907697			0.001525	0.004062	0.004725	0.004373	0.006257	0.003145	0.001792	0.002752	0.006412	0.018445
11.9006	0.921939	0.395219	0.446845	0.827299	0.52802	0.552295	0.699447	0.943209	0.940733	0.978949			0.000145	0.004111	0.005315	0.005481	0.004433	0.003684	0.005377	0.003744	0.00507	0.017626
12.056	0.923882	0.423353	0.494582	0.918673	0.620711	0.563051	0.737882	0.969425	0.970176	1			0.001436	0.005485	0.00722	0.007098	0.003414	0.005054	0.004582	0.002832	0.003092	0.011899
12.2114	1	0.439531	0.514693	1	0.697324	0.58738	0.748675	0.913878	0.982215	0.910428			0.00294	0.005379	0.004659	0.005914	0.003541	0.004831	0.002295	0.003266	0.004779	0.008805
12.3667	0.926078	0.40226	0.527553	0.99524	0.721869	0.603199	0.751766	0.796248	0.913495	0.82063			0.0053	0.004922	0.00593	0.003835	0.003059	0.003563	0.002901	0.00355	0.004266	0.007211
12.5221	0.990049	0.312963	0.485843	0.942589	0.756414	0.576972	0.712833	0.657833	0.903391	0.780271			0.003707	0.009124	0.005591	0.005265	0.00244	0.003192	0.001569	0.001943	0.002367	0.006402
12.6775	0.962558	0.251989	0.414636	0.878391	0.796538	0.538414	0.679471	0.536034	0.792759	0.737892			0.002889	0.009065	0.006526	0.005507	0.003278	0.002764	0.00312	0.003141	0.004025	0.003853
12.8329	0.758246	0.214959	0.334997	0.722058	0.814776	0.515239	0.700611	0.450607	0.682611	0.739654			0.003242	0.009394	0.006302	0.00464	0.002283	0.002185	0.002428	0.003336	0.003661	0.005585
12.9882	0.604007	0.154743	0.225048	0.504625	0.817146	0.479847	0.679481	0.36788	0.58821	0.733122			0.00101	0.010518	0.006304	0.004477	0.002092	0.001897	0.00366	0.001798	0.003448	0.005572
13.1436	0.379531	0.095759	0.14626	0.351659	0.735103	0.43885	0.609587	0.304815	0.531713	0.704876			0.002671	0.007135	0.003205	0.004138	0.003166	0.002053	0.007331	0.001382	0.001896	0.002312
13.299	0.207267	0.066674	0.112066	0.260525	0.601654	0.395159	0.566219	0.239724	0.481077	0.610466			0.001189	0.00274	0.003567	0.004944	0.002688	0.001737	0.00353	0.000998	0.003308	0.003733
13.4543	0.129798	0.042409	0.082253	0.192302	0.487239	0.363497	0.507795	0.207402	0.40193	0.482983			0.000533	0.001934	0.004244	0.007032	0.001704	0.000898	0.009678	0.002019	0.004621	0.002882
13.6097	0.085534	0.034146	0.060739	0.154468	0.354985	0.32027	0.421323	0.183314	0.304823	0.415419			0.002007	0.002893	0.003443	0.005492	0.00163	0.001171	0.010351	0.001231	0.00134	0.001155
13.7651	0.075166	0.032947	0.050547	0.12308	0.235166	0.273258	0.349132	0.156347	0.23443	0.358354			0.001802	0.001298	0.002844	0.00282	0.001991	0.00153	0.004907	0.001131	0.002235	0.001666
13.9205	0.06744	0.028371	0.037381	0.120182	0.172258	0.216471	0.30163	0.146118	0.193367	0.296269			0.000716	0.000996	0.001014	0.001467	0.002713	0.00317	0.003105	0.001802	0.001177	0.001998
14.0758	0	0.026491	0	0.108656	0.141828	0.183736	0.274692	0	0	0.233993			0	0.001387		0.002584	0.002378	0.003772	0.003435	0		0.002789

## Sheet: 0s
Distance	mEOS												mEOS*
	Cell 1	Cell 2	Cell 3	Cell 4	Cell 5	Cell 6	Cell 7	Cell 8	Cell 9	Cell 10			Cell 1	Cell 2	Cell 3	Cell 4	Cell 5	Cell 6	Cell 7	Cell 8	Cell 9	Cell 10
0	0.077483	0.061766	0.280053	0.186282	0.097619	0.205596	0.266294	0.253978	0.111694	0.26781			0.003939	0.004635	0.062921	0.04259	0.010217	0.041438	0.053207	0.027894	0.050463	0.02176
0.15537	0.089623	0.060719	0.322272	0.202243	0.107135	0.244271	0.312552	0.30875	0.162636	0.311824			0.00512	0.00327	0.046164	0.050396	0.007826	0.040727	0.052591	0.02809	0.049877	0.02657
0.31074	0.096217	0.064688	0.382876	0.21328	0.128461	0.293326	0.341543	0.36155	0.218904	0.362854			0.00728	0.003	0.086753	0.049765	0.007265	0.049218	0.048764	0.02737	0.049633	0.027222
0.46611	0.122449	0.089502	0.460723	0.256417	0.148319	0.311117	0.412216	0.406107	0.269431	0.412099			0.007582	0.007427	0.104322	0.031939	0.006912	0.047259	0.043159	0.029985	0.060294	0.026802
0.62148	0.178466	0.146492	0.551607	0.306738	0.182187	0.345852	0.483878	0.464413	0.330894	0.449449			0.008102	0.008511	0.103569	0.047467	0.010183	0.060002	0.046088	0.029987	0.065703	0.022611
0.77685	0.242801	0.244981	0.62047	0.411907	0.23057	0.437291	0.515766	0.530013	0.378469	0.514628			0.009261	0.005049	0.11044	0.056175	0.012144	0.053576	0.048013	0.025768	0.070017	0.031317
0.93222	0.333148	0.424527	0.644054	0.500712	0.301849	0.536028	0.633968	0.558971	0.441622	0.581997			0.009443	0.004843	0.115839	0.056162	0.017649	0.053914	0.052079	0.026846	0.076591	0.033819
1.08759	0.504879	0.689976	0.638924	0.63895	0.398937	0.620124	0.750997	0.629595	0.501143	0.644344			0.007977	0.006384	0.137325	0.053763	0.019471	0.064394	0.056327	0.029654	0.082759	0.036401
1.24296	0.715846	0.805484	0.651883	0.743152	0.543674	0.732591	0.8202	0.707715	0.62538	0.707408			0.006122	0.009737	0.155269	0.056114	0.023359	0.07291	0.05395	0.038256	0.09158	0.030985
1.39833	0.81559	0.894376	0.681978	0.846381	0.648625	0.808828	0.877629	0.792485	0.721241	0.749032			0.008591	0.008095	0.164424	0.037348	0.026558	0.068308	0.050672	0.039815	0.092326	0.03578
1.5537	0.903934	0.985829	0.686573	0.944594	0.743398	0.830917	0.964051	0.853784	0.821198	0.868924			0.010229	0.007314	0.169279	0.062857	0.026819	0.067187	0.050656	0.033478	0.099574	0.033614
1.70907	0.969221	1	0.687177	0.958899	0.87418	0.871928	1	0.892822	0.91409	0.918983			0.009396	0.008462	0.160675	0.070455	0.027737	0.062757	0.052538	0.037443	0.103148	0.041309
1.86444	0.951868	0.958162	0.747576	0.95964	0.927834	0.910411	0.963852	0.964046	0.956337	0.958703			0.00885	0.00842	0.167235	0.077377	0.029624	0.076677	0.051017	0.039362	0.110287	0.028049
2.01981	0.917022	0.898832	0.804448	0.860544	0.96106	0.873781	0.986371	1	1	0.956061			0.011043	0.006808	0.176154	0.065853	0.03839	0.074256	0.046411	0.040062	0.09783	0.034763
2.17518	0.9213	0.803438	0.868149	0.790283	0.967836	0.94386	0.927137	0.976832	0.959904	0.880608			0.014432	0.011402	0.166791	0.053701	0.041818	0.071148	0.034156	0.045869	0.090229	0.023667
2.33055	0.940841	0.784895	0.955772	0.653821	0.982068	1	0.883959	0.919362	0.918363	0.847223			0.017584	0.011996	0.160946	0.054148	0.045366	0.055574	0.040846	0.046191	0.088786	0.02033
2.48592	0.856035	0.743878	1	0.607405	1	0.901385	0.874895	0.908683	0.898782	0.844598			0.01428	0.013446	0.104694	0.07156	0.046077	0.050007	0.034603	0.040274	0.079687	0.020865
2.64129	0.750184	0.660745	0.95355	0.59516	0.896058	0.811119	0.885432	0.917193	0.803186	0.874103			0.012205	0.013722	0.104322	0.062437	0.04501	0.044706	0.024801	0.044341	0.063422	0.029559
2.79666	0.632758	0.575704	0.795189	0.504925	0.757642	0.785822	0.92481	0.871517	0.718545	0.75773			0.01213	0.013297	0.103569	0.08727	0.041103	0.037152	0.027308	0.047688	0.050241	0.031028
2.95203	0.458306	0.516744	0.599558	0.461191	0.632811	0.756634	0.867971	0.776032	0.593601	0.719832			0.010623	0.01435	0.086753	0.085127	0.042483	0.032978	0.021304	0.042083	0.042589	0.019123
3.1074	0.412709	0.492516	0.396644	0.405229	0.547484	0.688614	0.84635	0.643905	0.463961	0.578991			0.016355	0.009536	0.062921	0.065193	0.036057	0.039219	0.023079	0.030907	0.036545	0.019938
3.26277	0.31441	0.464069	0.254779	0.358371	0.49544	0.569704	0.645588	0.518133	0.337217	0.442515			0.011659	0.006864	0.046164	0.071976	0.036636	0.033879	0.01804	0.023156	0.028939	0.013025
3.41814	0.289239	0.418898	0.170852	0.319028	0.448807	0.39543	0.44232	0.344356	0.245322	0.300681			0.006752	0.008187	0.039967	0.085087	0.043324	0.030262	0.01115	0.017507	0.01873	0.012247
3.57351	0.246282	0.364833	0.129662	0.298179	0.453339	0.279976	0.255855	0.19947	0.176144	0.194762			0.007679	0.01307	0.035354	0.083941	0.048906	0.019786	0.016024	0.016333	0.013565	0.012428
3.72888	0.219129	0.284635	0.103915	0.285176	0.418993	0.202704	0.15108	0.111958	0.12756	0.14181			0.010207	0.011977	0.025664	0.077332	0.041668	0.019634	0.018079	0.01544	0.014119	0.00961
3.88425	0.14716	0.246453	0.08776	0.266673	0.378041	0.149971	0.118518	0.068471	0.090572	0.118452			0.013056	0.007479	0.023969	0.064905	0.041984	0.017565	0.018501	0.009878	0.017215	0.011497
4.03962	0.147385	0.210776		0.2619	0.316696	0.136187	0.095655	0.051557	0	0.097446			0.008838	0.011608	0	0.073972	0.038736	0.016382	0.011853	0.010539		0.009267
6.03962	0	0	0	0	0	0	0	0	0	0			0	0	0	0	0	0	0	0	0	0
8.03962	0	0	0	0	0	0	0	0	0	0			0	0	0	0	0	0	0	0	0	0
10.0362	0.101255	0.061418	0.051787	0.2059	0.167023	0.117978	0.044676	0.022939	0.079414	0.045356			0.206545	0.078669	0.094605	0.234935	0.313335	0.343826	0.099615	0.060222	0.378556	0.103853
10.1916	0.086404	0.071934	0.059106	0.205669	0.176424	0.115183	0.049894	0.025243	0.08363	0.049511			0.236951	0.096617	0.125649	0.256326	0.365687	0.350793	0.103907	0.067535	0.427872	0.133633
10.3469	0.093125	0.082869	0.068866	0.21845	0.183149	0.105765	0.055666	0.026522	0.091253	0.040673			0.285951	0.115263	0.174079	0.321096	0.44954	0.366129	0.144865	0.087886	0.45282	0.167701
10.5023	0.135092	0.092616	0.094519	0.237652	0.202025	0.094543	0.065421	0.027883	0.09432	0.042185			0.380387	0.150313	0.258551	0.327357	0.559054	0.395683	0.201324	0.103257	0.459419	0.168116
10.6577	0.141819	0.116683	0.13612	0.247508	0.200415	0.10998	0.07187	0.027365	0.102726	0.054253			0.468801	0.236983	0.420554	0.37836	0.639343	0.379989	0.294063	0.128245	0.463887	0.249128
10.8131	0.160938	0.163206	0.180392	0.282605	0.228711	0.104558	0.093808	0.036554	0.109988	0.064938			0.592459	0.344729	0.631241	0.431693	0.737392	0.374407	0.417803	0.200827	0.531813	0.364996
10.9684	0.178697	0.217528	0.224822	0.310903	0.249676	0.110402	0.136506	0.064312	0.115187	0.086261			0.737457	0.47592	0.802521	0.5237	0.813365	0.421361	0.615572	0.318631	0.631592	0.481312
11.1238	0.190139	0.267554	0.236874	0.316544	0.265282	0.13089	0.147145	0.071417	0.118917	0.133974			0.850968	0.65501	0.932215	0.635979	0.839994	0.527351	0.776168	0.477013	0.714784	0.582636
11.2792	0.234272	0.311017	0.243015	0.338401	0.258259	0.126713	0.145726	0.104462	0.118644	0.137391			0.933912	0.828418	0.988433	0.747114	0.849673	0.650162	0.84119	0.630135	0.755547	0.669174
11.4345	0.228327	0.342405	0.252504	0.345852	0.262737	0.130552	0.160051	0.133982	0.126284	0.140664			0.979368	0.893677	0.960471	0.789032	0.838903	0.717121	0.868718	0.761027	0.80286	0.830056
11.5899	0.245873	0.378647	0.247118	0.366892	0.230925	0.136027	0.16742	0.143693	0.137654	0.164358			0.962139	0.920663	0.952107	0.803867	0.868668	0.753666	0.886905	0.885841	0.841013	0.893677
11.7453	0.225804	0.402677	0.225284	0.367102	0.223918	0.144477	0.196143	0.166662	0.132764	0.173009			0.993823	0.973643	0.95757	0.85415	0.860738	0.815818	0.940269	0.963804	0.919369	0.962139
11.9006	0.218815	0.400165	0.235781	0.423871	0.22387	0.138727	0.184644	0.16078	0.137214	0.155826			1	1	1	0.912725	0.896809	0.898249	0.994836	0.994555	0.96094	1
12.056	0.198396	0.395172	0.215345	0.431269	0.226732	0.143612	0.158595	0.160536	0.136129	0.15833			0.96472	0.989313	0.963848	0.973829	0.977376	0.965023	0.990592	0.9906	0.993604	0.958149
12.2114	0.202603	0.407587	0.194321	0.472001	0.256913	0.139338	0.183324	0.156531	0.131461	0.158717			0.966133	0.981091	0.87387	1	1	1	1	1	1	0.918411
12.3667	0.204912	0.396465	0.183339	0.380704	0.258313	0.149363	0.175186	0.156858	0.12552	0.181222			0.949053	0.980434	0.750353	0.923692	0.951629	0.999167	0.955513	0.940603	0.987781	0.83107
12.5221	0.211364	0.355894	0.159181	0.383032	0.248776	0.165647	0.158138	0.136482	0.115312	0.156108			0.935373	0.939894	0.649292	0.912857	0.933223	0.914261	0.887051	0.869592	0.929189	0.841281
12.6775	0.227659	0.329341	0.14082	0.326825	0.254701	0.156612	0.162225	0.114764	0.110838	0.151266			0.93172	0.826259	0.534544	0.817548	0.922927	0.870166	0.819169	0.712122	0.888361	0.807604
12.8329	0.220193	0.279239	0.11878	0.241769	0.235307	0.14516	0.154299	0.11989	0.108038	0.152203			0.891802	0.71619	0.40208	0.660175	0.897824	0.836062	0.72486	0.635817	0.846712	0.76306
12.9882	0.216181	0.202276	0.110037	0.204991	0.239829	0.144185	0.133433	0.092891	0.098774	0.138912			0.906457	0.610365	0.341898	0.460296	0.820998	0.796344	0.68496	0.526186	0.742036	0.729872
13.1436	0.19955	0.128271	0.098049	0.142185	0.24303	0.133843	0.132188	0.107529	0.088465	0.158853			0.889439	0.463727	0.297331	0.329029	0.780609	0.725168	0.600574	0.474512	0.648736	0.648599
13.299	0.167716	0.081258	0.08975	0.118381	0.19551	0.121267	0.121517	0.079386	0.079368	0.139387			0.822595	0.298748	0.260409	0.26802	0.711327	0.615355	0.480602	0.440813	0.569214	0.605621
13.4543	0.122553	0.058119	0.084695	0.108504	0.158395	0.112109	0.117907	0.070835	0.067582	0.128908			0.71225	0.175176	0.222188	0.223318	0.515905	0.554059	0.397141	0.312247	0.473935	0.514066
13.6097	0.078323	0.042927	0.073139	0.116376	0.122358	0.105172	0.088816	0.075379	0.069221	0.111732			0.561618	0.113372	0.17759	0.175448	0.383638	0.457905	0.354391	0.269182	0.380731	0.440673
13.7651	0.04891	0.038062	0.067796	0.11963	0.101205	0.09756	0.089562	0.071423	0.058619	0.107826			0.393186	0.077296	0.151782	0.157023	0.298456	0.381371	0.260958	0.245736	0.301254	0.385121
13.9205	0.040729	0.035815	0.070607	0.100576	0.086063	0.097539	0.084007	0.074708	0.046109	0.090849			0.236212	0.053154	0.15632	0.14218	0.234057	0.33601	0.276336	0.216597	0.224423	0.318196
14.0758	0.039652	0.036339	0	0.088728	0.078385	0.100981	0.08941	0.065988	0	0.06855			0.141746	0.03858		0.117519	0.190485	0.280917	0.261335	0.200965		0.295296

## Sheet: 100s
Distance	mEOS												mEOS*
	Cell 1	Cell 2	Cell 3	Cell 4	Cell 5	Cell 6	Cell 7	Cell 8	Cell 9	Cell 10			Cell 1	Cell 2	Cell 3	Cell 4	Cell 5	Cell 6	Cell 7	Cell 8	Cell 9	Cell 10
0	0.047601	0.02634	0.147995	0.100797	0.101693	0.160489	0.158079	0.237324	0.115928	0.21631			0.052387	0.039313	0.10859	0.052477	0.034459	0.073026	0.076391	0.071108	0.066928	0.070015
0.15537	0.058472	0.034767	0.185181	0.116521	0.123034	0.178748	0.208043	0.23721	0.160879	0.228745			0.057474	0.047861	0.141014	0.053675	0.037785	0.075091	0.063074	0.076705	0.081614	0.08211
0.31074	0.071335	0.042284	0.240747	0.133252	0.158565	0.221347	0.230773	0.294999	0.220319	0.263871			0.070786	0.059948	0.165897	0.059504	0.04626	0.083335	0.075248	0.09988	0.087751	0.099522
0.46611	0.080529	0.050996	0.283861	0.157149	0.221432	0.276811	0.287417	0.341014	0.249868	0.294875			0.117993	0.083779	0.185508	0.072147	0.051131	0.111936	0.076212	0.105707	0.102127	0.09999
0.62148	0.111143	0.061274	0.321924	0.195044	0.321543	0.376413	0.374807	0.350904	0.285776	0.311695			0.140266	0.097563	0.204689	0.088148	0.072738	0.128528	0.083341	0.095838	0.123145	0.100888
0.77685	0.140563	0.102545	0.348196	0.21217	0.455028	0.496665	0.478456	0.39527	0.341912	0.358619			0.161865	0.105399	0.214304	0.075726	0.089135	0.126854	0.090561	0.106169	0.119005	0.107073
0.93222	0.230492	0.138629	0.377735	0.248812	0.545056	0.546246	0.537939	0.421886	0.385514	0.431599			0.155607	0.131073	0.21783	0.068987	0.104629	0.133577	0.101139	0.107962	0.127329	0.104758
1.08759	0.425927	0.213554	0.382368	0.303623	0.595309	0.564495	0.550306	0.469304	0.433724	0.499772			0.209975	0.151939	0.233629	0.07841	0.112095	0.153577	0.123524	0.118433	0.139305	0.117061
1.24296	0.633823	0.317996	0.406921	0.377175	0.61318	0.603908	0.6082	0.548376	0.517964	0.570857			0.19861	0.165328	0.238749	0.089431	0.117988	0.138717	0.136418	0.121326	0.151428	0.133798
1.39833	0.775323	0.42856	0.458689	0.457039	0.655311	0.630525	0.746224	0.594748	0.600975	0.623312			0.221574	0.170792	0.218437	0.115684	0.123701	0.146081	0.134614	0.12002	0.161163	0.133483
1.5537	0.830525	0.557742	0.487393	0.504023	0.673986	0.688395	0.740394	0.681454	0.657629	0.672861			0.257654	0.18078	0.222647	0.135247	0.13253	0.144162	0.129427	0.118567	0.165323	0.14562
1.70907	0.85791	0.569846	0.517643	0.524471	0.659164	0.760936	0.730793	0.71187	0.660894	0.746415			0.255858	0.191668	0.228121	0.140824	0.141789	0.15374	0.165647	0.127071	0.18067	0.163391
1.86444	0.814405	0.574611	0.548311	0.557069	0.640075	0.811636	0.687844	0.769344	0.668113	0.784508			0.254378	0.201731	0.211942	0.152558	0.134278	0.166769	0.161957	0.137075	0.189423	0.172734
2.01981	0.757363	0.56534	0.596331	0.566202	0.565733	0.818276	0.628667	0.818127	0.705712	0.797294			0.263236	0.208713	0.236075	0.155222	0.118468	0.171758	0.17289	0.14664	0.18656	0.179948
2.17518	0.78347	0.533949	0.675019	0.533261	0.487854	0.809392	0.615277	0.795683	0.703264	0.737144			0.255698	0.196564	0.250237	0.156255	0.120621	0.172333	0.142428	0.134689	0.173343	0.175091
2.33055	0.755482	0.47306	0.746017	0.517058	0.429606	0.808463	0.6941	0.791255	0.659567	0.658491			0.242941	0.185121	0.257415	0.14849	0.104185	0.163095	0.128313	0.118001	0.160422	0.154808
2.48592	0.692229	0.430118	0.741786	0.490444	0.376238	0.767619	0.658194	0.742029	0.630775	0.614875			0.252212	0.203483	0.24736	0.144995	0.098225	0.165462	0.119715	0.103254	0.152731	0.139342
2.64129	0.583305	0.388368	0.702068	0.434219	0.331513	0.702101	0.631197	0.682256	0.626686	0.537258			0.22607	0.188726	0.237956	0.150761	0.086775	0.156919	0.121501	0.095996	0.13886	0.118468
2.79666	0.489521	0.333186	0.600172	0.380285	0.307829	0.612187	0.653027	0.503227	0.544648	0.495786			0.187191	0.153021	0.233283	0.138107	0.084994	0.152928	0.129439	0.081033	0.123261	0.09616
2.95203	0.423459	0.262567	0.473018	0.340964	0.319072	0.500004	0.687125	0.327549	0.429645	0.494277			0.132318	0.129563	0.172779	0.126962	0.075747	0.12259	0.125221	0.057411	0.100197	0.091142
3.1074	0.363783	0.206232	0.334664	0.31616	0.337169	0.363197	0.643876	0.215128	0.333269	0.45891			0.104174	0.104663	0.113035	0.117122	0.087801	0.103895	0.121969	0.036724	0.085599	0.096678
3.26277	0.307893	0.169514	0.218172	0.316663	0.36402	0.255214	0.475446	0.104536	0.242947	0.359731			0.074526	0.071884	0.098342	0.111142	0.093799	0.081958	0.130168	0.026899	0.064022	0.091139
3.41814	0.23713	0.12089	0.143261	0.279164	0.344447	0.179335	0.285688	0.057542	0.160193	0.228931			0.046706	0.052602	0.080789	0.096289	0.093765	0.058407	0.123745	0.025468	0.046713	0.075464
3.57351	0.195311	0.099807	0.102075	0.228808	0.312711	0.13669	0.18681	0.046425	0.102237	0.154875			0.033934	0.048005	0.058715	0.102356	0.083173	0.043614	0.132913	0.023454	0.044592	0.063207
3.72888	0.174318	0.076312	0.079083	0.203821	0.284049	0.112664	0.120351	0.037539	0.065396	0.10948			0.027238	0.038894	0.04818	0.098211	0.080775	0.046769	0.090994	0.024461	0.039625	0.051985
3.88425	0.154443	0.069693	0.067365	0.188971	0.247785	0.096715	0.081165	0.034053	0.048783	0.090728			0.022306	0.025057	0.042174	0.080806	0.077723	0.038422	0.089328	0.020602	0.03288	0.044958
4.03962	0.124216	0.065905	0	0.18306	0.233752	0.089742	0.066984	0.039116	0	0.081011			0.01856	0	0	0.086432	0.072146	0.037373	0.054737	0.020082	0	0.041001
6.03962	0	0	0	0	0	0	0	0	0	0			0	0	0	0	0	0	0	0	0	0
8.03962	0	0	0	0	0	0	0	0	0	0			0	0	0	0	0	0	0	0	0	0
10.0362	0.113099	0.048065	0.048667	0.175787	0.148071	0.151031	0.046054	0.023354	0.078224	0.038181			0.043996	0.059089	0.055155	0.18041	0.208608	0.24912	0.052591	0.042073	0.218326	0.102162
10.1916	0.132365	0.055785	0.05402	0.193764	0.16583	0.166514	0.054766	0.01976	0.085218	0.036698			0.036348	0.07145	0.064864	0.200805	0.213007	0.257036	0.061901	0.045885	0.31351	0.140513
10.3469	0.16134	0.069467	0.061408	0.242045	0.192271	0.170342	0.075917	0.020999	0.102104	0.04575			0.053917	0.100702	0.092851	0.236948	0.257765	0.254721	0.091874	0.051772	0.466691	0.247349
10.5023	0.153328	0.077851	0.104205	0.267892	0.217765	0.166786	0.083503	0.031488	0.122261	0.051446			0.071024	0.155052	0.135211	0.295031	0.290123	0.260081	0.132627	0.056369	0.540848	0.394593
10.6577	0.208444	0.092534	0.158721	0.292165	0.257127	0.172173	0.129416	0.033046	0.127644	0.065841			0.107142	0.247829	0.231976	0.316368	0.356968	0.275306	0.242444	0.058678	0.60294	0.511678
10.8131	0.252974	0.14627	0.237178	0.328557	0.285913	0.185359	0.173983	0.030232	0.121165	0.090383			0.154579	0.351224	0.353648	0.347927	0.422707	0.301892	0.357407	0.076322	0.666304	0.557788
10.9684	0.291218	0.20216	0.312586	0.343407	0.314324	0.177477	0.211205	0.040803	0.122184	0.130638			0.25522	0.421927	0.507441	0.462224	0.493122	0.372309	0.483717	0.089754	0.683765	0.666144
11.1238	0.316702	0.257732	0.363332	0.408175	0.321846	0.164885	0.239111	0.056279	0.142025	0.193536			0.351667	0.470509	0.711235	0.504332	0.547477	0.472485	0.60595	0.161142	0.670965	0.630207
11.2792	0.357597	0.269673	0.36226	0.456311	0.315271	0.184329	0.255753	0.07606	0.159084	0.263751			0.470301	0.518395	0.737864	0.591395	0.547749	0.523679	0.680587	0.244258	0.722159	0.618711
11.4345	0.356299	0.308633	0.362016	0.442625	0.292929	0.185602	0.293169	0.121723	0.161235	0.273088			0.484991	0.539899	0.753908	0.621296	0.571832	0.579871	0.660714	0.393563	0.807274	0.648959
11.5899	0.342866	0.299772	0.347002	0.473914	0.303066	0.202445	0.265537	0.158919	0.172542	0.260706			0.598677	0.576789	0.69111	0.615326	0.615315	0.652971	0.677971	0.54789	0.827766	0.651779
11.7453	0.313692	0.325476	0.327852	0.516742	0.310786	0.215124	0.277609	0.201858	0.183849	0.300873			0.639016	0.575061	0.668606	0.673209	0.680289	0.693058	0.70241	0.668505	0.888763	0.657901
11.9006	0.318639	0.342014	0.329449	0.516188	0.345247	0.210257	0.289162	0.231352	0.208166	0.313469			0.63514	0.596505	0.684404	0.670999	0.748698	0.739419	0.719864	0.764387	0.957813	0.702976
12.056	0.331817	0.354166	0.293587	0.495759	0.356749	0.213207	0.276324	0.221753	0.206608	0.304555			0.632068	0.636428	0.618562	0.705819	0.834571	0.715828	0.701736	0.866728	0.974708	0.70376
12.2114	0.285966	0.385014	0.298277	0.543256	0.3811	0.227012	0.293859	0.206617	0.196456	0.299568			0.561425	0.61191	0.653659	0.741793	0.848887	0.68889	0.700249	0.853472	0.928081	0.651555
12.3667	0.286176	0.406852	0.314284	0.523058	0.382141	0.230146	0.306592	0.198655	0.191964	0.272396			0.51738	0.550965	0.61798	0.735106	0.829663	0.684063	0.763797	0.819022	0.888971	0.672547
12.5221	0.283455	0.366777	0.320219	0.491863	0.374297	0.226912	0.312294	0.203385	0.19288	0.273314			0.451053	0.492874	0.567894	0.637676	0.768654	0.671196	0.702917	0.751105	0.864488	0.612838
12.6775	0.290169	0.338024	0.273271	0.377971	0.383689	0.226624	0.287319	0.193831	0.180962	0.280089			0.418606	0.478544	0.504556	0.543847	0.74163	0.646099	0.605153	0.693545	0.825281	0.582587
12.8329	0.243065	0.283111	0.225488	0.266004	0.365694	0.226403	0.255651	0.188749	0.175158	0.286487			0.331193	0.435024	0.442653	0.373607	0.68324	0.564545	0.546185	0.613609	0.724917	0.507851
12.9882	0.200476	0.187006	0.201791	0.161988	0.316581	0.224908	0.240862	0.165832	0.172209	0.275716			0.310089	0.372439	0.337984	0.217363	0.614963	0.488797	0.477886	0.5288	0.619155	0.455856
13.1436	0.142627	0.108997	0.167505	0.12401	0.249896	0.205603	0.218075	0.143217	0.160219	0.261579			0.221928	0.308898	0.300551	0.176299	0.464551	0.440448	0.386966	0.445155	0.543005	0.440542
13.299	0.100445	0.064114	0.129499	0.110312	0.193984	0.208352	0.196399	0.124002	0.135659	0.266829			0.176517	0.251534	0.231663	0.168694	0.333244	0.382019	0.323589	0.354971	0.447066	0.420766
13.4543	0.072079	0.045504	0.116032	0.100949	0.142339	0.192907	0.165219	0.111001	0.122938	0.264594			0.150263	0.206895	0.197645	0.116905	0.22899	0.315952	0.28933	0.304242	0.364057	0.331156
13.6097	0.058483	0.039968	0.100205	0.085168	0.103941	0.173962	0.163003	0.09445	0.099331	0.248165			0.151412	0.17035	0.172813	0.101667	0.163195	0.267097	0.233016	0.25027	0.27066	0.287055
13.7651	0.05556	0.031152	0.091328	0.091826	0.080113	0.145235	0.135876	0.086635	0.079976	0.22653			0.124771	0.130052	0.156366	0.087201	0.10799	0.233184	0.161847	0.205796	0.204062	0.234058
13.9205	0.05392	0.023296	0.078695	0.088509	0.071265	0.137372	0.108766	0.073456	0.070258	0.220356			0.116326	0.102037	0.125924	0.092118	0.088513	0.189995	0.152465	0.16721	0.146988	0.185101
14.0758	0.046434	0.020305	0	0.080821	0.062379	0.149608	0.121139	0.074297	0	0.185832			0.097486			0.083947	0.0785	0.161122	0.146776	0.152516	0	0.151458

## Sheet: 300s
Distance	mEOS												mEOS*
	Cell 1	Cell 2	Cell 3	Cell 4	Cell 5	Cell 6	Cell 7	Cell 8	Cell 9	Cell 10			Cell 1	Cell 2	Cell 3	Cell 4	Cell 5	Cell 6	Cell 7	Cell 8	Cell 9	Cell 10
0	0.031788	0.027069	0.096212	0.053858	0.048686	0.107486	0.110237	0.065908	0.034576	0.110869			0.02722	0.0473502	0.121133	0.046403	0.033892	0.068745	0.070737	0.034713	0.009224	0.052919
0.15537	0.036699	0.035001	0.10985	0.070084	0.051729	0.114156	0.133233	0.097624	0.045976	0.157861			0.029686	0.0534588	0.136003	0.051113	0.034085	0.079789	0.072386	0.053248	0.008843	0.058658
0.31074	0.059379	0.042158	0.115264	0.071221	0.060574	0.156399	0.152449	0.149944	0.053965	0.200535			0.024711	0.0610744	0.135587	0.060765	0.043026	0.093484	0.075585	0.088432	0.009173	0.063839
0.46611	0.083883	0.050924	0.139031	0.066932	0.075451	0.179729	0.208199	0.201291	0.06636	0.224853			0.030967	0.0678997	0.132748	0.069596	0.044933	0.087635	0.075676	0.13927	0.012077	0.068619
0.62148	0.099187	0.061871	0.163459	0.078906	0.11356	0.238038	0.247059	0.223909	0.094109	0.257539			0.040826	0.0859885	0.161775	0.074694	0.052837	0.099588	0.106643	0.206624	0.022433	0.071987
0.77685	0.120495	0.103826	0.188017	0.099329	0.153065	0.301513	0.263189	0.259818	0.125363	0.293121			0.05249	0.110527	0.192312	0.064747	0.074922	0.135642	0.13768	0.305273	0.03144	0.08647
0.93222	0.170903	0.138695	0.195672	0.130844	0.215658	0.343243	0.269751	0.332829	0.14022	0.312667			0.062193	0.138232	0.224741	0.07661	0.103155	0.164568	0.14856	0.414456	0.044573	0.112454
1.08759	0.230556	0.211696	0.23219	0.161979	0.290016	0.349943	0.296658	0.357055	0.161979	0.351225			0.074577	0.15643	0.232675	0.093177	0.124603	0.178993	0.1375	0.493285	0.059224	0.12994
1.24296	0.281254	0.315922	0.269441	0.189958	0.357152	0.300781	0.317085	0.377579	0.178442	0.38806			0.092573	0.171244	0.218775	0.092713	0.157099	0.168247	0.155292	0.528028	0.094647	0.151304
1.39833	0.372002	0.425591	0.282465	0.237702	0.419407	0.318572	0.340996	0.451151	0.192587	0.408133			0.107645	0.184857	0.232338	0.102982	0.167676	0.158988	0.167124	0.547195	0.120024	0.184041
1.5537	0.453078	0.552309	0.287779	0.27085	0.449192	0.3687	0.407954	0.479837	0.201621	0.418286			0.145002	0.19373	0.246042	0.122426	0.190165	0.147255	0.165316	0.536726	0.129069	0.195953
1.70907	0.520395	0.563343	0.303778	0.320092	0.454562	0.432366	0.407934	0.569932	0.229	0.440477			0.181199	0.210291	0.267309	0.143618	0.198565	0.167593	0.167119	0.577693	0.141737	0.192029
1.86444	0.550816	0.564238	0.342923	0.351974	0.455971	0.455867	0.41994	0.579885	0.24406	0.441832			0.218317	0.230438	0.279894	0.179112	0.194501	0.167916	0.192219	0.621223	0.151701	0.230191
2.01981	0.539748	0.553626	0.370596	0.378208	0.404463	0.46434	0.414524	0.587423	0.237542	0.435629			0.215905	0.240595	0.286974	0.190739	0.192239	0.187033	0.206154	0.637552	0.177951	0.255651
2.17518	0.449695	0.527331	0.379017	0.357669	0.377355	0.481475	0.394262	0.547581	0.243137	0.433935			0.210307	0.235387	0.304973	0.197816	0.189572	0.192032	0.194622	0.596759	0.170767	0.246608
2.33055	0.388012	0.465955	0.40647	0.371123	0.369294	0.488109	0.407954	0.524526	0.233867	0.410108			0.174275	0.222709	0.3226	0.215493	0.190627	0.192272	0.152483	0.509897	0.176888	0.240672
2.48592	0.305623	0.417407	0.370675	0.343245	0.353175	0.478674	0.345259	0.529154	0.225359	0.411521			0.159184	0.202019	0.289588	0.210701	0.164847	0.192865	0.148218	0.399031	0.17262	0.235828
2.64129	0.250773	0.37925	0.312502	0.282813	0.296937	0.408915	0.218413	0.497549	0.192791	0.408722			0.148059	0.182082	0.256377	0.192532	0.140815	0.202445	0.159955	0.289806	0.16339	0.217851
2.79666	0.216011	0.327621	0.266837	0.259374	0.229381	0.373922	0.111329	0.391516	0.153459	0.377746			0.115888	0.156	0.242972	0.152429	0.131734	0.211731	0.16673	0.159936	0.136315	0.204732
2.95203	0.184928	0.258628	0.234064	0.218853	0.184835	0.325725	0.072299	0.265072	0.122779	0.348222			0.073445	0.129749	0.19716	0.142568	0.128968	0.192683	0.162339	0.07443	0.09244	0.198078
3.1074	0.153332	0.205137	0.187958	0.19736	0.158297	0.245171	0.345259	0.172997	0.088117	0.278333			0.07409	0.11718	0.16353	0.134078	0.110561	0.16606	0.167375	0.05565	0.059424	0.20816
3.26277	0.116474	0.169554	0.138307	0.186462	0.150379	0.199705	0.218413	0.104886	0.062295	0.213061			0.066661	0.0997628	0.125511	0.114828	0.099867	0.110741	0.169244	0.037654	0.037802	0.206408
3.41814	0.084071	0.121825	0.108409	0.178132	0.149958	0.163058	0.111329	0.072178	0.040236	0.151421			0.055921	0.0867808	0.099427	0.108707	0.082288	0.084105	0.150028	0.027488	0.036876	0.199052
3.57351	0.084715	0.099598	0.081928	0.151825	0.163058	0.177494	0.072299	0.049118	0.032894	0.098832			0.047904	0.0748838	0.079917	0.097551	0.100863	0.054783	0.105839	0.022824	0.036224	0.178266
3.72888	0.068141	0.0741	0.060482	0.137517	0.177494	0.064683	0.064683	0.042396	0.029627	0.079237			0.04367	0.0682413	0.069652	0.099187	0.115147	0.050938	0.06681	0.019188	0.024941	0.165682
3.88425	0.059671	0.068336	0.047706	0.129883	0.194598	0.05149	0.05149	0.033383	0.022309	0.049923			0.044847	0.05979	0.047437	0.104221	0.125663	0.04026	0.048992	0.017185	0.016259	0.132085
4.03962	0.054913	0.066256	0	0	0.199705	0.045976	0.043179	0.030421	0	0.045118			0.041431	0.0364319	0	0	0.122326	0.036795	0.044633	0	0	0.100174
6.03962	0	0	0	0	0	0	0	0	0	0			0	0	0	0	0	0	0	0	0	0
8.03962	0	0	0	0	0	0	0	0	0	0			0	0	0	0	0	0	0	0	0	0
10.0362	0.085931	0.048065	0.037613	0.119556	0.149641	0.132922	0.043225	0.023993	0.071228	0.048858			0.094791	0.046907	0.049651	0.121025	0.149914	0.177609	0.054474	0.043996	0.059089	0.054466
10.1916	0.111045	0.055785	0.042392	0.144642	0.164458	0.136688	0.053775	0.019514	0.09749	0.073071			0.099644	0.055984	0.05375	0.142761	0.162153	0.180551	0.052154	0.036348	0.07145	0.052958
10.3469	0.101268	0.069467	0.04671	0.150689	0.187699	0.138601	0.061062	0.030558	0.127047	0.108431			0.143577	0.053765	0.068806	0.142293	0.178224	0.177438	0.063926	0.053917	0.100702	0.085347
10.5023	0.137474	0.077851	0.066036	0.164203	0.203882	0.164558	0.073727	0.047152	0.139554	0.143906			0.172145	0.08472	0.095261	0.177628	0.18894	0.182223	0.090078	0.071024	0.155052	0.148119
10.6577	0.158323	0.092534	0.087764	0.202709	0.189165	0.169391	0.09695	0.068916	0.145013	0.212097			0.185074	0.128142	0.122533	0.19963	0.225682	0.190112	0.152193	0.107142	0.247829	0.220534
10.8131	0.181173	0.14627	0.10907	0.199888	0.175803	0.177305	0.155323	0.086116	0.153595	0.282537			0.217632	0.187682	0.152131	0.215275	0.231476	0.196961	0.195361	0.154579	0.351224	0.3479
10.9684	0.237885	0.20216	0.121974	0.219643	0.185088	0.188495	0.179095	0.127287	0.169215	0.299866			0.300843	0.289652	0.190836	0.268778	0.247275	0.20418	0.282307	0.25522	0.421927	0.446662
11.1238	0.267258	0.257732	0.151805	0.268005	0.208788	0.18363	0.232932	0.168558	0.156111	0.322884			0.370526	0.408171	0.266494	0.277341	0.28717	0.226786	0.303657	0.351667	0.470509	0.479222
11.2792	0.338261	0.269673	0.209383	0.269741	0.221741	0.171377	0.237647	0.206322	0.170221	0.310214			0.452234	0.46277	0.33054	0.291619	0.302637	0.230521	0.303516	0.470301	0.518395	0.524427
11.4345	0.378523	0.308633	0.241188	0.297312	0.235275	0.158017	0.246419	0.254191	0.16947	0.30695			0.554311	0.471056	0.386319	0.294766	0.365242	0.25731	0.336546	0.484991	0.539899	0.492984
11.5899	0.374044	0.299772	0.255528	0.327045	0.270468	0.155601	0.263853	0.254895	0.171883	0.315069			0.59537	0.481763	0.415029	0.309658	0.441409	0.26688	0.342833	0.598677	0.576789	0.440242
11.7453	0.368424	0.325476	0.272805	0.333732	0.309315	0.177503	0.268368	0.231411	0.19052	0.299843			0.611092	0.558201	0.383572	0.378491	0.450143	0.297083	0.328492	0.639016	0.575061	0.46453
11.9006	0.332444	0.342014	0.271792	0.384938	0.328485	0.187268	0.264042	0.264723	0.195444	0.334763			0.644562	0.591108	0.375377	0.463903	0.396296	0.314677	0.350882	0.63514	0.596505	0.458863
12.056	0.329736	0.354166	0.255614	0.42473	0.367068	0.230261	0.273155	0.260673	0.201956	0.314015			0.604742	0.640467	0.388473	0.516003	0.353744	0.354456	0.350158	0.632068	0.636428	0.470139
12.2114	0.322792	0.385014	0.261393	0.39523	0.384064	0.213572	0.26832	0.256735	0.203462	0.307371			0.593409	0.688869	0.395142	0.474251	0.381491	0.383966	0.380929	0.561425	0.61191	0.472758
12.3667	0.297321	0.406852	0.26423	0.406367	0.375554	0.21307	0.288358	0.241408	0.203543	0.306502			0.593471	0.667526	0.376664	0.520249	0.440796	0.39875	0.386351	0.51738	0.550965	0.482503
12.5221	0.286897	0.366777	0.262022	0.368595	0.249069	0.216026	0.309323	0.234719	0.188349	0.312546			0.578549	0.618369	0.351593	0.433287	0.469136	0.385851	0.389458	0.451053	0.492874	0.429092
12.6775	0.305592	0.338024	0.2369	0.316964	0.244922	0.205779	0.268719	0.20055	0.179261	0.29845			0.565633	0.536609	0.2851	0.36519	0.462537	0.352809	0.324706	0.418606	0.478544	0.352542
12.8329	0.317186	0.283111	0.204508	0.244743	0.238124	0.214817	0.254039	0.170967	0.175457	0.287573			0.535354	0.410658	0.258228	0.274537	0.47159	0.333916	0.251373	0.331193	0.435024	0.373775
12.9882	0.319008	0.187006	0.163563	0.178317	0.246297	0.194593	0.213956	0.138018	0.159954	0.322736			0.489075	0.308735	0.249382	0.192043	0.478066	0.316682	0.196927	0.310089	0.372439	0.360425
13.1436	0.289308	0.108997	0.133074	0.122388	0.276954	0.174015	0.188539	0.128787	0.14656	0.264123			0.447557	0.184407	0.198598	0.126471	0.449656	0.274489	0.183431	0.221928	0.308898	0.348564
13.299	0.225359	0.064114	0.116169	0.090792	0.284955	0.153265	0.201537	0.106015	0.121969	0.272637			0.346629	0.096634	0.14006	0.109262	0.406402	0.237904	0.18099	0.176517	0.251534	0.304987
13.4543	0.139831	0.045504	0.094623	0.076289	0.266551	0.152141	0.165003	0.087918	0.10625	0.24033			0.227379	0.056668	0.111981	0.076296	0.343607	0.204275	0.16436	0.150263	0.206895	0.27664
13.6097	0.079569	0.039968	0.08216	0.058929	0.195047	0.140448	0.140826	0.07578	0.077234	0.174794			0.132494	0.047306	0.097836	0.082163	0.247311	0.158186	0.152609	0.151412	0.17035	0.233628
13.7651	0.054343	0.031152	0.073846	0.063416	0.133682	0.128223	0.138667	0.064898	0.056537	0.149302			0.083642	0.035207	0.09113	0.060862	0.182353	0.140267	0.115597	0.124771	0.130052	0.188823
13.9205	0.04344	0.023296	0.066391	0.064059	0.093908	0.11257	0.131339	0.050981	0.04896	0.123052			0.061066	0.028609	0.088594	0.055877	0.110399	0.133496	0.100672	0.116326	0.102037	0.147144
14.0758	0.03253	0.020305	0	0	0.066965	0.094902	0.09919	0.057079	0	0.100552			0.044843	0.027302		0	0.08158	0.12871	0.091063	0.097486		0.12439
