# Supplementary material for: Aurora A regulates the material property of spindle poles to orchestrate nuclear organization at mitotic exit
Source: EMBO J. 2025 Sep 12;44(23):6797–831. doi: 10.1038/s44318-025-00564-4 (PMC12669695; doi:10.1038/s44318-025-00564-4)
Supplement: Supplementary file 11 — Source data Fig. 3 [file 44318_2025_564_MOESM11_ESM.zip › Figure 3/3F_MLN8237.xlsx]

## Sheet: -10s
Distance	mEOS												mEOS*
	Cell 1	Cell 2	Cell 3	Cell 4	Cell 5	Cell 6	Cell 7	Cell 8	Cell 9	Cell 10			Cell 1	Cell 2	Cell 3	Cell 4	Cell 5	Cell 6	Cell 7	Cell 8	Cell 9	Cell 10
0	0.125227	0.261793	0.226082	0.039131	0.060415	0.022602	0.039743	0.044847	0.021851	0.019256			0.000596	0.000388	0.002293	0.002557	0.004353	0.001217	0.00041	0.03209	0.001159	0.014346
0.15537	0.1605	0.384691	0.335257	0.071666	0.102926	0.034291	0.050233	0.062028	0.020516	0.02385			0.001264	0.000501	0.003669	0.002562	0.00661	0.003052	0.000473	0.031955	0.00689	0.000373
0.31074	0.234164	0.452954	0.417941	0.123176	0.186386	0.03685	0.075816	0.102982	0.028236	0.053424			0.000345	0.000572	0.004829	0.001557	0.004434	0.003349	0.000731	0.036802	0.006967	0.00263
0.46611	0.349972	0.502603	0.492101	0.190831	0.284636	0.059162	0.127274	0.15833	0.035986	0.044543			0.000304	0.000469	0.003781	0.003044	0.002317	0.002076	0.000424	0.039473	0.003242	0.015106
0.62148	0.484882	0.601709	0.552273	0.304561	0.388458	0.115815	0.219601	0.220587	0.048279	0.047088			0.000541	0.001118	0.001581	0.004399	0.002084	0.002694	0.000338	0.050375	0.000732	0.001976
0.77685	0.582095	0.674229	0.542345	0.451563	0.48998	0.204613	0.318523	0.301425	0.094129	0.061536			0.000918	0.001038	0.004791	0.005427	0.001401	0.002812	0.000611	0.050618	0.002962	0.021582
0.93222	0.642297	0.710993	0.561035	0.589869	0.588299	0.312364	0.461688	0.387538	0.150059	0.115284			0.001144	0.000843	0.007358	0.003864	0.003121	0.002215	0.000644	0.031096	0.005179	0.013679
1.08759	0.655441	0.718722	0.56818	0.773229	0.602479	0.471876	0.594486	0.467754	0.238394	0.191949			0.001502	0.000705	0.007151	0.003898	0.003265	0.003873	0.000695	0.019889	0.009722	0.027995
1.24296	0.675988	0.761348	0.594305	0.870489	0.675891	0.61768	0.640564	0.528799	0.353758	0.311351			0.001225	0.000856	0.006903	0.003223	0.005644	0.004632	0.00046	0.025591	0.016733	0.01508
1.39833	0.75482	0.803042	0.618168	0.82074	0.691412	0.769592	0.686944	0.586937	0.435509	0.443499			0.001695	0.000828	0.004855	0.002048	0.005245	0.004054	0.000495	0.022021	0.015741	0.015835
1.5537	0.804993	0.815062	0.669247	0.79959	0.750084	0.889124	0.721509	0.656939	0.543236	0.613608			0.001324	0.000729	0.004256	0.005091	0.005922	0.005206	0.000487	0.00936	0.010496	0.012825
1.70907	0.79319	0.832022	0.718463	0.82786	0.748678	0.925107	0.707648	0.681599	0.643071	0.700202			0.000678	0.001499	0.004443	0.004658	0.003072	0.006226	0.000393	0.008641	0.007532	0.021269
1.86444	0.794361	0.846505	0.773209	0.846758	0.754924	0.966867	0.755095	0.702505	0.671091	0.774637			0.000849	0.001817	0.003122	0.00494	0.002643	0.006706	0.000431	0.014194	0.00837	0.035675
2.01981	0.78977	0.829614	0.806545	0.85048	0.750525	0.962938	0.725834	0.728208	0.692425	0.68499			0.000607	0.000797	0.001759	0.005086	0.00295	0.006013	0.000671	0.014008	0.009035	0.000767
2.17518	0.784405	0.796776	0.810065	0.842658	0.750744	1	0.685482	0.707134	0.668035	0.642548			0.000835	0.000289	0.002808	0.004267	0.00345	0.003617	0.000837	0.012004	0.004191	0.017581
2.33055	0.762033	0.783798	0.793081	0.838968	0.744463	0.995981	0.651535	0.697458	0.602141	0.66973			0.001291	0.000545	0.003826	0.004288	0.004291	0.003213	0.000559	0.006591	0.002309	0.026294
2.48592	0.799834	0.733787	0.726306	0.830743	0.686994	0.92468	0.583044	0.68847	0.544794	0.650215			0.001568	0.000536	0.002979	0.007177	0.004314	0.006648	0.000481	0.004143	0.006182	0.007838
2.64129	0.7865	0.656368	0.527627	0.762688	0.645469	0.801196	0.487964	0.577511	0.541861	0.462787			0.001075	0.001023	0.004695	0.00333	0.002642	0.005317	0.00014	0.009114	0.011696	0.016227
2.79666	0.790458	0.572075	0.317042	0.714307	0.632215	0.678834	0.390268	0.461444	0.460402	0.280083			0.000585	0.001215	0.006682	0.00184	0.004813	0.002813	0.000111	0.011775	0.00772	0.006859
2.95203	0.707227	0.482732	0.157913	0.583091	0.642818	0.523587	0.310067	0.353792	0.358825	0.179668			0.000459	0.001232	0.003989	0.001937	0.002777	0.005404	0.000194	0.008573	0.004622	0.018808
3.1074	0.576673	0.436787	0.085899	0.477657	0.606181	0.393874	0.211571	0.237507	0.252193	0.088115			0.001738	0.000702	0.003744	0.001286	0.004315	0.003698	0.000325	0.00604	0.004102	0.044574
3.26277	0.475414	0.402816	0.052702	0.382873	0.564168	0.249058	0.142801	0.170283	0.163591	0.059361			0.001008	0.000449	0.002731	0.001398	0.004875	0.004028	0.000302	0.004574	0.003245	0.018279
3.41814	0.351702	0.35222	0.040931	0.294219	0.448069	0.142521	0.103011	0.106684	0.103672	0.032062			0.000519	0.000316	0.002184	0.002239	0.002693	0.004059	0.000468	0.004621	0.012481	0.060881
3.57351	0.255463	0.323119	0.039258	0.196009	0.323913	0.0746	0.07385	0.071036	0.052402	0.029531			0.001036	0.000402	0.002722	0.003381	0.002703	0.003941	0.000581	0.001426	0.021618	0.027645
3.72888	0.179109	0.30318	0.036512	0.117652	0.191873	0.043318	0.04538	0.042107	0.030538	0.018675			0.001674	0.000404	0.002745	0.002251	0.00365	0.003926	0.00035	0.002638	0.015234	0.00461
3.88425	0.136803	0.252046	0.029347	0.069095	0.109801	0.030474	0.033428	0.025895	0.030591	0.023967			0.002305	0.000519	0.004113	0.001359	0.00236	0.003656	0.00039	0.015245	0.009313	0.032998
5.88425	0	0	0	0	0	0	0	0	0	0			0	0	0	0	0	0	0	0	0	0
7.88425	0	0	0	0	0	0	0	0	0	0			0	0	0	0	0	0	0	0	0	0
9.88425	0.060192	0.45021	0.017887	0.124148	0.020631	0.015599	0.047045	0.023885	0.041796	0.030309			0.001581	0.00047	0.002503	0.002359	0.001942	0.003238	0.000488	0.056511	0.012943	0.007836
10.0396	0.080246	0.55985	0.019575	0.158151	0.03195	0.018276	0.083144	0.024936	0.048593	0.022633			0.001479	0.000544	0.002001	0.002084	0.001978	0.002326	0.000363	0.038263	0.007925	0.00498
10.195	0.106899	0.664833	0.022682	0.213998	0.044186	0.020389	0.135857	0.043369	0.064438	0.029965			0.000778	0.000468	0.002729	0.001535	0.003387	0.003933	0.000274	0.03454	0.002061	0.014714
10.3504	0.137406	0.780829	0.026853	0.295917	0.075847	0.034693	0.224709	0.08731	0.087763	0.048069			0.000962	0.000816	0.002138	0.002143	0.004193	0.007317	0.000246	0.041376	0.001316	0.030825
10.5057	0.209629	0.850374	0.029751	0.389637	0.139707	0.075647	0.359082	0.194255	0.1194	0.052181			0.002612	0.001214	0.001528	0.002919	0.003164	0.008496	0.000443	0.028265	0.002412	0.018207
10.6611	0.324895	0.898179	0.041734	0.483168	0.250012	0.138414	0.527942	0.321188	0.16158	0.045646			0.002638	0.001266	0.001692	0.003111	0.001479	0.006623	0.000823	0.026085	0.002703	0.024123
10.8165	0.4699	0.958954	0.062335	0.53403	0.385686	0.25545	0.665602	0.463415	0.260387	0.08922			0.002414	0.001705	0.00198	0.00238	0.001358	0.005321	0.000464	0.029889	0.004671	0.017715
10.9718	0.612505	0.980054	0.098576	0.601561	0.495841	0.364944	0.81491	0.595862	0.416022	0.156211			0.001459	0.001672	0.001613	0.003047	0.003214	0.006071	0.000419	0.024446	0.0062	0.002464
11.1272	0.731424	0.977618	0.200095	0.655149	0.611421	0.470386	0.910595	0.704402	0.581286	0.213514			0.001084	0.003249	0.002318	0.001683	0.002667	0.005973	0.000355	0.021092	0.009553	0.02522
11.2826	0.810082	0.973439	0.398151	0.696104	0.656839	0.551566	0.935615	0.763653	0.725023	0.295297			0.001429	0.003306	0.002044	0.002036	0.001858	0.006524	0.000438	0.042965	0.012148	0.042292
11.438	0.849014	0.977407	0.604591	0.712404	0.698663	0.593456	0.953694	0.753773	0.839927	0.436677			0.001305	0.001668	0.001075	0.002204	0.001223	0.005377	0.000281	0.038101	0.004258	0.015461
11.5933	0.822887	0.95441	0.734058	0.722425	0.676177	0.614751	1	0.805941	0.951638	0.649164			0.002122	0.002456	0.001143	0.002904	0.002481	0.003753	0.000348	0.022674	0.003673	0.036146
11.7487	0.795057	0.916336	0.804462	0.742539	0.653856	0.641982	0.997118	0.825065	1	0.696295			0.002848	0.00347	0.002064	0.003639	0.003149	0.001984	0.000308	0.021793	0.005562	0.053793
11.9041	0.829587	0.911165	0.826336	0.752426	0.590159	0.630516	0.981224	0.853381	0.982928	0.700243			0.001979	0.003432	0.002955	0.002314	0.00073	0.003906	0.000568	0.032303	0.008324	0.035915
12.0594	0.804297	0.928785	0.805898	0.773796	0.574513	0.591711	0.921782	0.884083	0.879058	0.616547			0.001703	0.003657	0.003805	0.003244	0.002444	0.007151	0.000434	0.021976	0.009217	0.035853
12.2148	0.726666	0.955728	0.747599	0.729856	0.565987	0.548982	0.893244	0.827484	0.75766	0.597435			0.003372	0.003677	0.004214	0.00342	0.001665	0.007394	0.000354	0.016012	0.010279	0.045014
12.3702	0.736999	0.934109	0.697302	0.734202	0.581124	0.50682	0.837133	0.756361	0.564632	0.443271			0.00437	0.002442	0.003221	0.002429	0.003778	0.00551	0.000909	0.020022	0.014311	0.031843
12.5255	0.748832	0.934698	0.704288	0.73023	0.629211	0.43607	0.797107	0.653436	0.36547	0.317508			0.002709	0.00225	0.0021	0.002691	0.002526	0.003663	0.001098	0.017688	0.013127	0.033254
12.6809	0.778184	0.958358	0.733753	0.672953	0.64492	0.323591	0.694151	0.620094	0.192938	0.284187			0.001904	0.002311	0.001917	0.00231	0.001726	0.002338	0.001199	0.032022	0.011996	0.039682
12.8363	0.788131	0.970491	0.745195	0.545466	0.599026	0.23384	0.559143	0.529206	0.114823	0.189557			0.001499	0.002443	0.002997	0.001442	0.002683	0.003309	0.000915	0.041108	0.012197	0.005486
12.9916	0.786156	0.993067	0.737458	0.444566	0.5901	0.15814	0.388668	0.37862	0.081481	0.107455			0.001672	0.001692	0.004242	0.001589	0.002683	0.003037	0.000968	0.035057	0.009532	0.005658
13.147	0.692808	0.97585	0.715697	0.304361	0.561271	0.07189	0.244392	0.214401	0.059152	0.080842			0.000805	0.002333	0.00298	0.001153	0.002881	0.003649	0.000939	0.032885	0.008978	0.001257
13.3024	0.600007	0.944913	0.660073	0.183177	0.520553	0.042315	0.15897	0.119951	0.038885	0.066938			0.002113	0.002601	0.001785	0.002537	0.003264	0.001344	0.001321	0.042631	0.010167	0.014038
13.4578	0.471729	0.877991	0.563709	0.126861	0.389276	0.036479	0.099557	0.087708	0.030565	0.053853			0.002045	0.003278	0.002504	0.001068	0.002119	0.002797	0.002052	0.054403	0.005403	0.006256
13.6131	0.393184	0.788713	0.447458	0.080343	0.276196	0.020063	0.067807	0.058603	0.024451	0.039873			0.000652	0.002373	0.002187	0.00265	0.002767	0.003056	0.00187	0.042865	0.00438	0.008028
13.7685	0.29594	0.678705	0.323042	0.063113	0.182327	0.020906	0.055366	0.041598	0.022693	0.019418			0.000437	0.001956	0.000771	0.002337	0.002201	0.002401	0.001343	0.033273	0.00187	0.01756

## Sheet: 0s
Distance	mEOS												mEOS*
	Cell 1	Cell 2	Cell 3	Cell 4	Cell 5	Cell 6	Cell 7	Cell 8	Cell 9	Cell 10			Cell 1	Cell 2	Cell 3	Cell 4	Cell 5	Cell 6	Cell 7	Cell 8	Cell 9	Cell 10
0	0.083779	0.409815	0.155142	0.128104	0.092245	0.026901	0.023548	0.025082	0.028192	0.035101			0.010349	0.043976	0.015788	0.009836	0.016611	0.024022	0.005749	0.019255	0.010525	0.039001
0.15537	0.11808	0.525337	0.250288	0.178497	0.159546	0.035219	0.029485	0.030186	0.044423	0.039757			0.01104	0.051221	0.016557	0.008739	0.025267	0.045458	0.007217	0.025314	0.013113	0.042665
0.31074	0.18081	0.631175	0.384064	0.259285	0.27091	0.053753	0.0445	0.0376	0.064566	0.055055			0.012009	0.057248	0.018095	0.010239	0.030405	0.053439	0.007309	0.02275	0.017394	0.042766
0.46611	0.26238	0.699892	0.515051	0.377699	0.448087	0.057924	0.05863	0.056106	0.091055	0.062135			0.013933	0.05828	0.014274	0.013371	0.035572	0.056005	0.008226	0.02777	0.019687	0.044636
0.62148	0.363645	0.755174	0.674227	0.49132	0.641188	0.095066	0.088122	0.078249	0.136602	0.071234			0.016128	0.05933	0.022565	0.014603	0.030343	0.08364	0.008761	0.026136	0.026176	0.024357
0.77685	0.49965	0.77302	0.742636	0.59708	0.744695	0.134628	0.159087	0.124842	0.176292	0.099375			0.018232	0.056363	0.026194	0.012887	0.04476	0.082458	0.011116	0.02876	0.035757	0.029413
0.93222	0.667541	0.804545	0.760222	0.694341	0.829509	0.188386	0.275295	0.173086	0.233909	0.168864			0.021022	0.064744	0.028308	0.0157	0.053265	0.084085	0.01501	0.019942	0.044696	0.073969
1.08759	0.758042	0.858445	0.69451	0.765169	0.849432	0.24941	0.427075	0.244066	0.358227	0.292733			0.024862	0.071883	0.029846	0.020065	0.056518	0.084579	0.0183	0.018219	0.058679	0.114509
1.24296	0.786685	0.907873	0.688471	0.811269	0.883713	0.345131	0.591549	0.323125	0.524072	0.450681			0.025027	0.075129	0.02987	0.0192	0.049023	0.099189	0.023228	0.029736	0.065506	0.131415
1.39833	0.791532	0.946648	0.716775	0.871479	0.919637	0.449303	0.756023	0.425592	0.648257	0.64747			0.02437	0.077804	0.024752	0.019772	0.059934	0.110582	0.026684	0.040907	0.0785	0.104293
1.5537	0.821402	0.950385	0.794519	0.934205	0.904832	0.523256	0.85322	0.548596	0.730249	0.835793			0.02555	0.083765	0.023863	0.018952	0.054072	0.127014	0.025348	0.057506	0.095645	0.110568
1.70907	0.919095	0.980076	0.831466	0.973605	0.946653	0.542212	0.885697	0.742189	0.811029	0.986558			0.024517	0.088322	0.020186	0.021772	0.053722	0.129014	0.031696	0.080165	0.097591	0.110867
1.86444	0.980352	1	0.88872	0.998903	0.958306	0.538183	0.9012	0.874106	0.893206	1			0.022674	0.087888	0.022108	0.022353	0.048895	0.140265	0.029726	0.086515	0.094343	0.123717
2.01981	1	0.938352	1	0.990511	0.937365	0.514259	0.906368	0.951853	0.889844	0.978494			0.023815	0.08225	0.021099	0.020236	0.055092	0.133684	0.028913	0.062356	0.093311	0.13846
2.17518	0.965384	0.886458	0.955815	1	0.951759	0.476608	0.897245	1	0.848692	0.995352			0.02215	0.08602	0.017254	0.023412	0.051619	0.112131	0.024899	0.053286	0.07968	0.111413
2.33055	0.944982	0.862997	0.943069	0.994007	1	0.433392	0.865957	0.917607	0.830536	0.955215			0.014634	0.086848	0.012328	0.016729	0.049736	0.107318	0.021874	0.035106	0.066913	0.097014
2.48592	0.935048	0.85385	0.875674	0.929195	0.996814	0.33631	0.828189	0.794136	0.752479	0.86275			0.017734	0.083562	0.017735	0.013523	0.054196	0.05951	0.024493	0.027307	0.063307	0.057902
2.64129	0.928538	0.812852	0.752524	0.792803	0.965317	0.275151	0.763105	0.614502	0.626255	0.691943			0.020217	0.078539	0.018576	0.013257	0.05016	0.101189	0.022476	0.031969	0.053349	0.05161
2.79666	0.912151	0.786766	0.545936	0.655419	0.964121	0.246727	0.712443	0.376758	0.47042	0.465243			0.01876	0.07263	0.015764	0.012871	0.03973	0.090582	0.022093	0.026923	0.034904	0.054072
2.95203	0.935146	0.766811	0.310653	0.481386	0.891289	0.203003	0.648457	0.170418	0.338318	0.251877			0.014929	0.072555	0.006657	0.013036	0.034139	0.110265	0.018479	0.015149	0.021596	0.018458
3.1074	0.888321	0.749963	0.146775	0.306483	0.808321	0.142873	0.56892	0.077582	0.238947	0.129376			0.014196	0.070656	0.007257	0.009746	0.03347	0.090949	0.014783	0.017813	0.022235	0.030656
3.26277	0.781937	0.742886	0.075093	0.169863	0.675702	0.127396	0.440627	0.052681	0.166376	0.079213			0.014609	0.067682	0.008219	0.004436	0.02719	0.074676	0.010476	0.013615	0.021955	0.032675
3.41814	0.678024	0.719114	0.070184	0.097805	0.492878	0.065289	0.284804	0.048424	0.105034	0.056962			0.012384	0.065568	0.005551	0.00446	0.019354	0.078611	0.009058	0.013025	0.019017	0.030502
3.57351	0.569845	0.675206	0.052713	0.067831	0.31459	0.040683	0.20972	0.035715	0.055534	0.056822			0.01214	0.061847	0.006152	0.006161	0.010899	0.0533	0.005852	0.016743	0.014046	0.027377
3.72888	0.433715	0.594197	0.046328	0.050017	0.166043	0.03831	0.138983	0.026769	0.041635	0.051046			0.011066	0.055717	0.003749	0.004661	0.009454	0.04966	0.005571	0.013564	0.009027	0.025549
3.88425	0.322401	0.503173	0.036579	0.034897	0.094369	0.026142	0.093343	0.024293	0.034084	0.046516			0.008949	0.047698	0.005022	0.00407	0.006931	0.038022	0.006238	0.019558	0.012465	0.017995
5.88425	0	0	0	0	0	0	0	0	0	0			0	0	0	0	0	0	0	0	0	0
7.88425	0	0	0	0	0	0	0	0	0	0			0	0	0	0	0	0	0	0	0	0
9.88425	0.066159	0.086726	0.017302	0.035314	0.007578	0.008948	0.014331	0.008571	0.015932	0.015928			0.163734	0.280657	0.03124	0.158329	0.025813	0.027763	0.025221	0.038198	0.042694	0.034697
10.0396	0.097779	0.113152	0.01542	0.040936	0.012481	0.005245	0.016032	0.009991	0.015837	0.011649			0.244538	0.437837	0.037712	0.253833	0.030833	0.029344	0.036778	0.025946	0.050631	0.064733
10.195	0.101699	0.137145	0.014029	0.055235	0.019424	0.00883	0.025272	0.011244	0.011135	0.020973			0.298625	0.618324	0.037167	0.395432	0.043495	0.037088	0.061014	0.035478	0.059445	0.055563
10.3504	0.113993	0.153336	0.011325	0.072689	0.033753	0.01073	0.034736	0.012025	0.008717	0.017533			0.385534	0.765206	0.038049	0.492303	0.046814	0.032558	0.082535	0.039962	0.063857	0.119784
10.5057	0.116231	0.169059	0.017379	0.087052	0.04714	0.010683	0.0522	0.015432	0.012726	0.014374			0.464287	0.886931	0.048975	0.606136	0.061527	0.041801	0.118539	0.049741	0.069923	0.118601
10.6611	0.124677	0.169582	0.019845	0.08769	0.06987	0.010851	0.092785	0.021188	0.01838	0.011537			0.520947	0.943629	0.060766	0.704047	0.078725	0.062093	0.212114	0.074832	0.119312	0.165176
10.8165	0.13492	0.163117	0.015381	0.096896	0.087158	0.01931	0.142167	0.032542	0.030075	0.015113			0.561273	0.976033	0.074495	0.763554	0.131633	0.102008	0.351909	0.101552	0.204788	0.318069
10.9718	0.141499	0.161517	0.0191	0.09206	0.105541	0.032625	0.181387	0.041519	0.048983	0.015421			0.592618	0.968014	0.132201	0.790667	0.243557	0.183282	0.526107	0.175316	0.335479	0.364413
11.1272	0.129437	0.170497	0.027129	0.089116	0.092013	0.049571	0.199745	0.059613	0.067032	0.012709			0.635972	0.956277	0.273181	0.796506	0.466485	0.397654	0.667221	0.323959	0.551207	0.527316
11.2826	0.131736	0.172481	0.037255	0.09031	0.095807	0.048983	0.215251	0.066641	0.085823	0.023129			0.645919	0.9534	0.50917	0.80213	0.669764	0.61751	0.814629	0.569464	0.759085	0.582311
11.438	0.140231	0.165439	0.055371	0.087983	0.106216	0.052163	0.242232	0.057168	0.108197	0.051066			0.677693	0.968736	0.770689	0.8558	0.792892	0.776396	0.90655	0.766519	0.918512	0.724024
11.5933	0.14167	0.166907	0.122758	0.099187	0.100201	0.058758	0.2539	0.067655	0.118041	0.052745			0.731343	0.965976	0.941156	0.839078	0.902083	0.962047	0.976184	0.839856	1	0.586396
11.7487	0.151899	0.178765	0.189232	0.103828	0.091854	0.05796	0.253757	0.083084	0.13002	0.064757			0.763212	0.97143	1	0.874745	1	1	1	0.907054	0.999248	0.861909
11.9041	0.162617	0.17072	0.220793	0.106904	0.092744	0.063111	0.243746	0.089201	0.151527	0.068023			0.824332	1	0.944617	0.89545	0.984558	0.970106	0.992453	1	0.982157	1
12.0594	0.159415	0.154182	0.215092	0.109726	0.093497	0.065449	0.238112	0.073767	0.141242	0.051439			0.929053	0.973852	0.874231	0.996566	0.941837	0.914097	0.96407	0.986102	0.970337	0.843571
12.2148	0.156453	0.156592	0.193019	0.115062	0.085274	0.062391	0.221328	0.071751	0.133573	0.046637			1	0.955107	0.792615	0.994584	0.845573	0.957353	0.93062	0.798696	0.882248	0.735749
12.3702	0.146173	0.160605	0.161673	0.100331	0.086331	0.057355	0.213938	0.059365	0.131727	0.046649			0.981519	0.950964	0.727075	0.956893	0.795698	0.878044	0.889124	0.726603	0.727543	0.540102
12.5255	0.125984	0.16705	0.128567	0.085502	0.083801	0.049635	0.195748	0.043383	0.104729	0.048545			0.845002	0.959405	0.73345	0.904652	0.748355	0.832106	0.842824	0.713208	0.564054	0.345587
12.6809	0.102459	0.164092	0.128728	0.068574	0.082449	0.063532	0.17401	0.046799	0.070754	0.030169			0.714845	0.98178	0.762312	0.735934	0.565446	0.852798	0.753563	0.60334	0.379279	0.247681
12.8363	0.084713	0.167379	0.126239	0.048497	0.085355	0.047686	0.147199	0.038098	0.047056	0.025256			0.565852	0.988016	0.756304	0.54759	0.466598	0.712852	0.65596	0.483104	0.225683	0.162549
12.9916	0.08171	0.154712	0.118625	0.033815	0.080744	0.034819	0.114182	0.024705	0.033772	0.016668			0.438725	0.946427	0.769545	0.372326	0.39352	0.597312	0.540651	0.396541	0.137118	0.133058
13.147	0.074156	0.135113	0.103812	0.021994	0.067484	0.022624	0.089521	0.016323	0.02476	0.02255			0.313612	0.856764	0.726386	0.225249	0.340724	0.425769	0.399721	0.244158	0.094466	0.082451
13.3024	0.063001	0.133819	0.113185	0.01733	0.04938	0.020212	0.064572	0.017011	0.017126	0.013075			0.207928	0.788808	0.655247	0.146244	0.338979	0.335784	0.292516	0.157641	0.069359	0.062357
13.4578	0.050154	0.124458	0.095361	0.01382	0.029789	0.011403	0.044851	0.013608	0.011584	0.013996			0.131154	0.719798	0.548927	0.082892	0.32535	0.200543	0.215402	0.093645	0.052852	0.026354
13.6131	0.039677	0.107031	0.090375	0.011775	0.025865	0.009694	0.037702	0.011102	0.008895	0.014117			0.093738	0.574333	0.420875	0.054761	0.277966	0.148145	0.150981	0.065684	0.038451	0.030055
13.7685	0.03515	0.089617	0.088032	0.011434	0.010992	0.010477	0.026696	0.010789	0.007748	0.018779			0.066025	0.438361	0.311103	0.046154	0.254398	0.093253	0.096391	0.047613	0.027724	0.054279

## Sheet: 100s
Distance	mEOS												mEOS*
	Cell 1	Cell 2	Cell 3	Cell 4	Cell 5	Cell 6	Cell 7	Cell 8	Cell 9	Cell 10			Cell 1	Cell 2	Cell 3	Cell 4	Cell 5	Cell 6	Cell 7	Cell 8	Cell 9	Cell 10
0	0.118829	0.211804	0.179321	0.053555	0.196567	0.031437	0.02975	0.016827	0.021035	0.007988			0.010349	0.043976	0.015788	0.009836	0.016611	0.0195112	0.005749	0.019255	0.010525	0.039001
0.15537	0.171334	0.312861	0.278961	0.075408	0.345157	0.035366	0.036401	0.022018	0.025224	0.020066			0.01104	0.051221	0.016557	0.008739	0.025267	0.0246591	0.007217	0.025314	0.013113	0.042665
0.31074	0.258892	0.413631	0.378317	0.129843	0.432499	0.03788	0.049666	0.029446	0.038671	0.025778			0.012009	0.057248	0.018095	0.010239	0.030405	0.0271654	0.007309	0.02275	0.017394	0.042766
0.46611	0.343977	0.504578	0.492094	0.21296	0.492557	0.054331	0.074987	0.042646	0.070095	0.027297			0.013933	0.05828	0.014274	0.013371	0.035572	0.0291754	0.008226	0.02777	0.019687	0.044636
0.62148	0.447486	0.585522	0.616359	0.321148	0.544224	0.095286	0.119104	0.061773	0.12433	0.052017			0.016128	0.05933	0.022565	0.014603	0.030343	0.0312039	0.008761	0.026136	0.026176	0.024357
0.77685	0.516676	0.668806	0.626984	0.459692	0.579306	0.127997	0.192634	0.090172	0.176456	0.049468			0.018232	0.056363	0.026194	0.012887	0.04476	0.0373263	0.011116	0.02876	0.035757	0.029413
0.93222	0.561523	0.687666	0.600224	0.583407	0.621297	0.183219	0.279377	0.152276	0.25355	0.094458			0.021022	0.064744	0.028308	0.0157	0.053265	0.047034	0.01501	0.019942	0.044696	0.073969
1.08759	0.598043	0.686334	0.590613	0.682647	0.70628	0.282477	0.403208	0.214841	0.348165	0.207378			0.024862	0.071883	0.029846	0.020065	0.056518	0.0585012	0.0183	0.018219	0.058679	0.114509
1.24296	0.617821	0.709078	0.615045	0.728897	0.715615	0.326806	0.525334	0.314843	0.417122	0.313742			0.025027	0.075129	0.02987	0.0192	0.049023	0.0644969	0.023228	0.029736	0.065506	0.131415
1.39833	0.655546	0.718471	0.676339	0.75291	0.745946	0.364385	0.598717	0.460183	0.482642	0.453033			0.02437	0.077804	0.024752	0.019772	0.059934	0.0675422	0.026684	0.040907	0.0785	0.104293
1.5537	0.718916	0.739674	0.730512	0.738184	0.78103	0.468482	0.663211	0.564328	0.545696	0.615246			0.02555	0.083765	0.023863	0.018952	0.054072	0.0671747	0.025348	0.057506	0.095645	0.110568
1.70907	0.776724	0.767524	0.753454	0.721279	0.775356	0.50774	0.727975	0.68969	0.59284	0.572745			0.024517	0.088322	0.020186	0.021772	0.053722	0.0793891	0.031696	0.080165	0.097591	0.140867
1.86444	0.801418	0.786211	0.780644	0.745714	0.789381	0.501995	0.756443	0.74604	0.608338	0.52264			0.022674	0.087888	0.022108	0.022353	0.048895	0.0806385	0.029726	0.086515	0.094343	0.143717
2.01981	0.770204	0.800973	0.823376	0.768867	0.824325	0.523651	0.770757	0.748778	0.61297	0.589101			0.023815	0.08225	0.021099	0.020236	0.055092	0.0745793	0.028913	0.062356	0.093311	0.13846
2.17518	0.722846	0.7839	0.848054	0.766322	0.82053	0.516523	0.787714	0.729548	0.61706	0.53413			0.02215	0.08602	0.017254	0.023412	0.051619	0.0709703	0.024899	0.053286	0.07968	0.141413
2.33055	0.72464	0.75331	0.809063	0.754211	0.838527	0.46208	0.773233	0.653575	0.582452	0.561939			0.014634	0.086848	0.012328	0.016729	0.049736	0.062701	0.021874	0.035106	0.066913	0.127014
2.48592	0.700589	0.73596	0.723851	0.711649	0.823395	0.395451	0.718313	0.530453	0.516376	0.465036			0.017734	0.083562	0.017735	0.013523	0.054196	0.0587094	0.024493	0.027307	0.063307	0.057902
2.64129	0.66575	0.71925	0.582092	0.723951	0.786116	0.347924	0.611332	0.342467	0.45743	0.299623			0.020217	0.078539	0.018576	0.013257	0.05016	0.0509342	0.022476	0.031969	0.053349	0.05161
2.79666	0.639127	0.69835	0.36544	0.730671	0.739167	0.284914	0.48499	0.212028	0.379374	0.179384			0.01876	0.07263	0.015764	0.012871	0.03973	0.0428329	0.022093	0.026923	0.034904	0.054072
2.95203	0.564291	0.66711	0.183216	0.714486	0.691713	0.175406	0.368625	0.101233	0.27049	0.10955			0.014929	0.072555	0.006657	0.013036	0.034139	0.0355263	0.018479	0.015149	0.021596	0.018458
3.1074	0.46046	0.623902	0.089806	0.66404	0.574463	0.123174	0.262565	0.04675	0.187336	0.073814			0.014196	0.070656	0.007257	0.009746	0.03347	0.0311761	0.014783	0.017813	0.022235	0.030656
3.26277	0.358309	0.582443	0.06131	0.567595	0.367688	0.071302	0.16653	0.035168	0.129031	0.062022			0.014609	0.067682	0.008219	0.004436	0.02719	0.0275533	0.010476	0.013615	0.021955	0.032675
3.41814	0.26285	0.504745	0.041618	0.42482	0.195015	0.03921	0.100142	0.028085	0.087882	0.040097			0.012384	0.065568	0.005551	0.00446	0.019354	0.025753	0.009058	0.013025	0.019017	0.030502
3.57351	0.1988	0.459279	0.040228	0.25744	0.084144	0.032004	0.055223	0.027607	0.054659	0.037132			0.01214	0.061847	0.006152	0.006161	0.010899	0.0214517	0.005852	0.016743	0.014046	0.027377
3.72888	0.145941	0.400332	0.029226	0.119955	0.05261	0.030894	0.032539	0.023664	0.031552	0.019866			0.011066	0.055717	0.003749	0.004661	0.009454	0.0188018	0.005571	0.013564	0.009027	0.025549
3.88425	0.102918	0.306546	0.02457	0.049509	0.039657	0.016935	0.018116	0.019363	0.019981	0.025535			0.008949	0.047698	0.005022	0.00407	0.006931	0.0166948	0.006238	0.019558	0.012465	0.017995
5.88425	0	0	0	0	0	0	0	0	0	0			0	0	0	0	0	0	0	0	0	0
7.88425	0	0	0	0	0	0	0	0	0	0			0	0	0	0	0	0	0	0	0	0
9.88425	0.084261	0.15409	0.010664	0.028761	0.015593	0.005986	0.007376	0.011539	0.009774	0.01159			0.11658	0.547093	0.033451	0.129738	0.018857	0.025568	0.03114	0.027741	0.022579	0.041177
10.0396	0.114642	0.160231	0.011233	0.037184	0.030272	0.007457	0.009256	0.013603	0.010991	0.008807			0.160267	0.557684	0.039202	0.218241	0.020276	0.027967	0.040617	0.024072	0.02392	0.032231
10.195	0.148245	0.150797	0.009481	0.056724	0.052774	0.008264	0.009863	0.011564	0.014604	0.007533			0.22711	0.569469	0.047621	0.349938	0.026249	0.039733	0.061739	0.06166	0.025649	0.062108
10.3504	0.182663	0.140928	0.014022	0.073097	0.059987	0.013958	0.007079	0.016002	0.017204	0.013198			0.296916	0.573661	0.065244	0.490408	0.032702	0.066314	0.095687	0.063999	0.0351	0.032093
10.5057	0.193396	0.134111	0.016419	0.078457	0.088246	0.027496	0.012602	0.013574	0.019742	0.017003			0.334339	0.599496	0.112224	0.584177	0.048522	0.149505	0.184901	0.058036	0.050396	0.134201
10.6611	0.208121	0.127906	0.022089	0.080553	0.088253	0.040296	0.018808	0.0188	0.0226	0.011653			0.360389	0.618117	0.241766	0.641933	0.088578	0.274727	0.361414	0.062166	0.077915	0.148329
10.8165	0.218674	0.127071	0.027183	0.094739	0.0817	0.057329	0.034405	0.031372	0.034347	0.01136			0.386127	0.631811	0.407082	0.671889	0.200658	0.48723	0.530728	0.086942	0.160804	0.205211
10.9718	0.235506	0.13268	0.039452	0.093715	0.090561	0.079479	0.064577	0.055202	0.050612	0.017578			0.417975	0.684327	0.571621	0.758342	0.308758	0.656094	0.696653	0.158907	0.292929	0.140516
11.1272	0.234228	0.144827	0.061371	0.091815	0.103025	0.093438	0.101529	0.062023	0.068898	0.021961			0.438196	0.716604	0.714267	0.850594	0.477886	0.783142	0.790793	0.383402	0.453505	0.280739
11.2826	0.237245	0.154958	0.137802	0.099496	0.095954	0.103184	0.137089	0.057107	0.088949	0.038084			0.45579	0.803245	0.759885	0.901144	0.579669	0.921581	0.898239	0.630378	0.628762	0.430951
11.438	0.235613	0.150448	0.16944	0.097031	0.094923	0.111137	0.181144	0.063323	0.099288	0.028731			0.525583	0.85061	0.727499	0.9398	0.724382	0.978773	0.953576	0.797651	0.784917	0.513331
11.5933	0.235035	0.15409	0.170646	0.092248	0.089211	0.110467	0.205253	0.071558	0.105745	0.052733			0.543501	0.870867	0.729085	0.922822	0.764855	0.973724	0.993282	0.924957	0.870774	0.541941
11.7487	0.241116	0.160231	0.176409	0.100027	0.096399	0.115981	0.235516	0.076315	0.116302	0.044743			0.55533	0.882709	0.709468	0.961379	0.833302	0.953974	0.990643	0.894012	0.926942	0.821164
11.9041	0.253101	0.225589	0.159114	0.093901	0.087177	0.121474	0.239605	0.091986	0.125978	0.060707			0.569727	0.921957	0.666084	0.977154	0.805016	0.955766	0.949016	0.886823	0.972949	0.817397
12.0594	0.259952	0.227694	0.135597	0.097353	0.087429	0.108779	0.239755	0.082833	0.124982	0.056163			0.595542	0.927279	0.645706	0.975513	0.761172	0.984921	0.942572	0.88432	0.88758	0.895986
12.2148	0.262647	0.212702	0.154981	0.104186	0.082164	0.102604	0.234821	0.078554	0.128102	0.055841			0.601657	0.889933	0.652547	1	0.701878	0.898154	0.918471	0.85618	0.79958	0.87655
12.3702	0.254245	0.205553	0.136419	0.114624	0.093454	0.113643	0.21442	0.074581	0.120244	0.055193			0.597858	0.846249	0.669016	0.990525	0.65756	0.824535	0.889679	0.86021	0.694692	0.810559
12.5255	0.230774	0.2076	0.137149	0.101895	0.092932	0.117282	0.213323	0.067446	0.092438	0.046137			0.59028	0.781977	0.688009	0.860931	0.666298	0.852892	0.809297	0.859156	0.499292	0.742841
12.6809	0.215861	0.187496	0.128659	0.092701	0.092334	0.104666	0.214212	0.055066	0.059888	0.045903			0.515039	0.716604	0.694257	0.739374	0.574848	0.811755	0.76842	0.790415	0.330794	0.500847
12.8363	0.203647	0.173303	0.146998	0.090847	0.08689	0.088689	0.218847	0.037131	0.047447	0.044279			0.425038	0.724842	0.627819	0.57563	0.482595	0.612526	0.647538	0.569573	0.229232	0.357241
12.9916	0.178272	0.156822	0.158346	0.073973	0.083281	0.069346	0.206039	0.032156	0.046591	0.040507			0.324098	0.727111	0.544176	0.430109	0.43301	0.427057	0.477365	0.439581	0.158818	0.32442
13.147	0.12927	0.149992	0.133323	0.056838	0.059139	0.048176	0.172686	0.02656	0.037124	0.034338			0.213657	0.745629	0.410492	0.317965	0.394027	0.282472	0.302837	0.301423	0.093907	0.29812
13.3024	0.089036	0.158365	0.105172	0.04065	0.052835	0.028948	0.14159	0.022086	0.023013	0.020563			0.128324	0.781977	0.266997	0.222211	0.399926	0.149448	0.193966	0.197455	0.058932	0.182632
13.4578	0.062838	0.153898	0.090559	0.024685	0.032676	0.016294	0.115251	0.01782	0.013845	0.017147			0.084061	0.696727	0.175544	0.133851	0.380611	0.077435	0.117386	0.135317	0.039797	0.129683
13.6131	0.051299	0.147821	0.056685	0.014687	0.018187	0.010335	0.087512	0.013644	0.012065	0.006367			0.061255	0.605349	0.114346	0.077489	0.356006	0.054156	0.075931	0.136445	0.032503	0.101201
13.7685	0.042748	0.130698	0.056762	0.011655	0.014062	0.011038	0.060102	0.010363	0.013542	0.002878			0.045538	0.49531	0.076353	0.050911	0.3261	0.045774	0.061731	0.1112	0.036681	0.066913
13.9205	0.05392	0.023296	0.078695	0.088509	0.071265	0.137372	0.108766	0.073456	0.070258	0.220356			0.077225	0.025485	0.125924	0.092118	0.088513	0.189995	0.152465	0.16721	0.146988	0.185101
16.3139
16.4692
16.6246
16.78
16.9353
17.0907
17.2461
17.4015
17.5568
17.7122
17.8676
18.0229
18.1783
18.3337
18.489
18.6444
18.7998
18.9552
18.9552

## Sheet: 300s
Distance	mEOS												mEOS*
	Cell 1	Cell 2	Cell 3	Cell 4	Cell 5	Cell 6	Cell 7	Cell 8	Cell 9	Cell 10			Cell 1	Cell 2	Cell 3	Cell 4	Cell 5	Cell 6	Cell 7	Cell 8	Cell 9	Cell 10
0	0.09335	0.20182	0.094254	0.043428	0.210499	0.025916	0.015371	0.006927	0.019342	0.007967			0.017963	0.049603	0.010317	0.010994	0.02902	0.031049	0.007611	0.025592	0.012628	0.0216419
0.15537	0.142542	0.283124	0.153523	0.064194	0.296149	0.035845	0.021157	0.011739	0.024214	0.009505			0.019705	0.059122	0.013481	0.015239	0.043768	0.028997	0.0074	0.02598	0.017109	0.0256446
0.31074	0.197461	0.347102	0.240369	0.081241	0.346777	0.048737	0.030501	0.01379	0.03582	0.006693			0.025835	0.062451	0.014571	0.021415	0.053245	0.035657	0.006958	0.013456	0.02235	0.0284376
0.46611	0.271276	0.409981	0.332749	0.127198	0.399758	0.068137	0.071839	0.016821	0.062055	0.00715			0.035304	0.06489	0.019313	0.027572	0.085406	0.042958	0.006824	0.01881	0.029183	0.0366956
0.62148	0.331811	0.434928	0.385911	0.205536	0.421685	0.096172	0.127149	0.014783	0.092809	0.028587			0.042546	0.068778	0.019337	0.034967	0.088436	0.041224	0.007665	0.032416	0.033717	0.0410096
0.77685	0.349121	0.428896	0.390902	0.302323	0.454252	0.151812	0.175868	0.018166	0.120036	0.026199			0.042795	0.068692	0.030783	0.045522	0.103835	0.059648	0.011428	0.032667	0.046737	0.049123
0.93222	0.372491	0.42086	0.39061	0.384907	0.483238	0.212619	0.252477	0.026916	0.157566	0.054469			0.050591	0.076831	0.040444	0.047968	0.084243	0.067415	0.014635	0.05733	0.061482	0.0556599
1.08759	0.391323	0.431726	0.390395	0.430755	0.463673	0.282749	0.314776	0.044553	0.219506	0.097228			0.061199	0.0864	0.05797	0.050851	0.098274	0.077847	0.015879	0.084868	0.089527	0.0692017
1.24296	0.422044	0.433738	0.398008	0.442751	0.456226	0.348632	0.369966	0.086948	0.278408	0.114785			0.067293	0.085796	0.070674	0.048431	0.088707	0.102751	0.021187	0.075234	0.119331	0.0754893
1.39833	0.450086	0.458744	0.44519	0.458337	0.449109	0.414733	0.440892	0.150387	0.310286	0.202694			0.068224	0.083736	0.078596	0.045524	0.090736	0.113615	0.028611	0.086726	0.121359	0.0796808
1.5537	0.452958	0.449493	0.464479	0.491225	0.454139	0.486241	0.472934	0.22737	0.354137	0.209442			0.075374	0.087376	0.072909	0.048394	0.08977	0.125556	0.041624	0.097635	0.113406	0.0835604
1.70907	0.469626	0.469252	0.523842	0.493155	0.479907	0.535129	0.485437	0.299	0.415155	0.167937			0.083312	0.089945	0.076786	0.046687	0.083583	0.112816	0.096684	0.099467	0.103791	0.088119
1.86444	0.500984	0.493684	0.603979	0.465174	0.493495	0.526689	0.476878	0.368736	0.470281	0.215503			0.083035	0.093641	0.066165	0.052126	0.085866	0.118768	0.091214	0.105989	0.11012	0.0896582
2.01981	0.505477	0.48642	0.641405	0.458124	0.551938	0.517936	0.464373	0.35308	0.474565	0.226377			0.077013	0.091882	0.06679	0.05243	0.100469	0.106621	0.107895	0.131651	0.120915	0.095074
2.17518	0.483072	0.489727	0.62186	0.47767	0.529621	0.508543	0.463314	0.351221	0.469426	0.226582			0.078886	0.091745	0.069321	0.04684	0.099375	0.09486	0.118618	0.112617	0.106019	0.0909201
2.33055	0.475946	0.476838	0.567662	0.494017	0.537363	0.446598	0.472851	0.363329	0.445614	0.165645			0.080193	0.090093	0.072925	0.050638	0.106054	0.100658	0.147527	0.092973	0.089784	0.0923161
2.48592	0.466711	0.460138	0.473681	0.486968	0.517793	0.414135	0.505027	0.325817	0.386758	0.155241			0.08181	0.093936	0.063409	0.050302	0.104127	0.119889	0.140414	0.067121	0.076429	0.0886041
2.64129	0.443721	0.429268	0.333716	0.479215	0.483073	0.371399	0.514479	0.303023	0.319746	0.112716			0.082458	0.089192	0.062496	0.049055	0.097736	0.108321	0.138492	0.045349	0.059116	0.0813572
2.79666	0.412304	0.431134	0.191496	0.457515	0.463265	0.275286	0.498056	0.282356	0.242072	0.072842			0.084085	0.082157	0.067254	0.045883	0.088469	0.110741	0.117457	0.038896	0.051131	0.0762303
2.95203	0.397201	0.433551	0.095366	0.456059	0.395506	0.199749	0.427711	0.202435	0.18794	0.03086			0.084579	0.074782	0.066509	0.042804	0.087986	0.116661	0.082659	0.020236	0.041908	0.0686804
3.1074	0.373998	0.40935	0.0526	0.429613	0.287524	0.124289	0.326499	0.138523	0.141565	0.025705			0.074098	0.069788	0.069377	0.047911	0.083156	0.080333	0.028786	0.016138	0.030287	0.0555416
3.26277	0.304552	0.378482	0.040395	0.342352	0.182252	0.068907	0.224942	0.070787	0.096834	0.031459			0.067318	0.076252	0.061999	0.042075	0.060866	0.06791	0.019471	0.040546	0.024097	0.0511704
3.41814	0.219769	0.334953	0.032932	0.221687	0.083768	0.037275	0.125104	0.028439	0.064773	0.016928			0.05951	0.075704	0.055335	0.030743	0.03818	0.047614	0.020412	0.031878	0.021466	0.0423158
3.57351	0.166759	0.297664	0.023874	0.113486	0.036981	0.02317	0.058483	0.021093	0.038799	0.017392			0.049506	0.070568	0.036527	0.020218	0.026838	0.039092	0.015999	0.013613	0.015789	0.0320167
3.72888	0.121157	0.242735	0.0212	0.054211	0.022741	0.020151	0.029779	0.012256	0.019558	0.011785			0.041507	0.057866	0.024047	0.011235	0.019168	0.041119	0.009668	0.02085	0.014208	0.0266298
3.88425	0.084174	0.186444	0.019325	0.03326	0.020828	0.018326	0.01709	0.013455	0.011495	0.020695			0.032287	0.052828	0.010902	0.0104	0.008191	0.022594	0.00736	0.029898	0.013548	0.0208898
5.88425	0	0	0	0	0	0	0	0	0	0			0	0	0	0	0	0	0	0	0	0
7.88425	0	0	0	0	0	0	0	0	0	0			0	0	0	0	0	0	0	0	0	0
9.88425	0.037958	0.025092	0.006477	0.018055	0.004972	0.009693	0.011319	0.006712	0.012619	0.005178			0.083232	0.341072	0.089986	0.014244	0.023832	0.037195	0.016229	0.019681	0.022581	0.04177
10.0396	0.061878	0.040212	0.010157	0.027637	0.007905	0.00655	0.014616	0.007621	0.008926	0.009948			0.127796	0.439387	0.116046	0.019159	0.03512	0.0277	0.021819	0.021123	0.032243	0.06136
10.195	0.091684	0.057366	0.012531	0.034058	0.014743	0.011465	0.022304	0.011195	0.009734	0.010396			0.17088	0.510075	0.171824	0.027913	0.046126	0.023762	0.027455	0.023166	0.07625	0.037336
10.3504	0.126364	0.07252	0.01177	0.04897	0.027243	0.032668	0.030555	0.01346	0.013115	0.006663			0.196895	0.542007	0.248046	0.043151	0.073804	0.043833	0.028715	0.038626	0.14365	0.025173
10.5057	0.163225	0.087227	0.021612	0.061105	0.049829	0.077554	0.053595	0.013483	0.016136	0.013143			0.219914	0.571564	0.325581	0.065268	0.130444	0.059723	0.043244	0.048318	0.235855	0.057657
10.6611	0.192808	0.109933	0.034827	0.073666	0.065736	0.057298	0.091581	0.025614	0.022389	0.014751			0.213956	0.569456	0.37279	0.11565	0.213273	0.087401	0.196328	0.088658	0.373562	0.16362
10.8165	0.23324	0.118611	0.058721	0.079736	0.092898	0.085344	0.123465	0.047462	0.035863	0.022499			0.244099	0.552464	0.454056	0.394513	0.325339	0.099402	0.290997	0.131649	0.582591	0.396788
10.9718	0.240633	0.117639	0.077437	0.084105	0.101645	0.098047	0.149863	0.06003	0.050537	0.025256			0.469542	0.528233	0.539171	0.522608	0.45534	0.191873	0.490635	0.212056	0.620246	0.413426
11.1272	0.238309	0.120861	0.098411	0.100346	0.117137	0.097571	0.17314	0.072347	0.059408	0.027023			0.795119	0.634531	0.792365	0.750567	0.523087	0.354081	0.60697	0.268487	0.702246	0.682865
11.2826	0.235775	0.129148	0.115075	0.099198	0.118063	0.092371	0.206364	0.077358	0.068995	0.035822			0.811798	0.851953	0.837604	0.808655	0.614074	0.497206	0.85609	0.374471	0.681568	0.800968
11.438	0.224354	0.130917	0.12829	0.104264	0.119586	0.108371	0.192883	0.076529	0.083978	0.047338			0.835918	0.858252	0.887128	0.975545	0.641033	0.541493	0.887239	0.443496	0.658302	0.852332
11.5933	0.225803	0.129914	0.146422	0.108602	0.109867	0.10227	0.184474	0.084214	0.109715	0.04768			0.858721	0.866077	0.905505	0.83104	0.656515	0.682567	0.938039	0.500745	0.772774	0.955392
11.7487	0.225719	0.118116	0.164838	0.099162	0.113786	0.092713	0.205801	0.089161	0.134488	0.04235			0.839984	0.895237	0.889082	0.814915	0.688485	0.738298	0.94489	0.531336	0.701315	0.903748
11.9041	0.236305	0.107662	0.162057	0.099707	0.105852	0.110634	0.205529	0.092962	0.141505	0.064763			0.852796	0.823633	0.881383	0.850172	0.696409	0.714268	0.851076	0.497164	0.784318	0.964568
12.0594	0.236229	0.101701	0.160751	0.107405	0.101393	0.115913	0.212745	0.080157	0.138254	0.049018			0.798161	0.840986	0.795169	0.730304	0.698683	0.660717	0.798769	0.500576	0.693991	0.969057
12.2148	0.244245	0.100444	0.159913	0.106393	0.096152	0.109	0.203889	0.07451	0.132906	0.032625			0.778063	0.795165	0.706717	0.702335	0.678035	0.579283	0.787707	0.443904	0.67823	0.879923
12.3702	0.236287	0.09762	0.165376	0.110025	0.09382	0.083816	0.190742	0.059602	0.124677	0.024317			0.549954	0.615309	0.741376	0.595193	0.6684	0.545934	0.673191	0.397268	0.587342	0.850992
12.5255	0.236741	0.094575	0.154212	0.111513	0.08978	0.059377	0.171978	0.054837	0.109056	0.01853			0.3663	0.576862	0.745125	0.463432	0.599433	0.476528	0.553521	0.372541	0.384598	0.64837
12.6809	0.236677	0.089028	0.143633	0.111169	0.093604	0.040156	0.166241	0.038635	0.085366	0.011094			0.346481	0.531022	0.655253	0.416391	0.510171	0.367699	0.422525	0.395162	0.227712	0.296241
12.8363	0.22692	0.087896	0.142965	0.110431	0.096967	0.018919	0.152973	0.027119	0.057971	0.016279			0.333553	0.501107	0.539628	0.352037	0.417798	0.266395	0.118125	0.379141	0.138865	0.173447
12.9916	0.231941	0.08152	0.134344	0.097996	0.090829	0.013221	0.12085	0.021791	0.034631	0.006439			0.298098	0.477144	0.463012	0.336783	0.330487	0.204813	0.064105	0.345803	0.07626	0.126455
13.147	0.227186	0.077683	0.126062	0.085199	0.097956	0.008289	0.095419	0.01382	0.023297	0.007644			0.243661	0.515625	0.35715	0.356384	0.229576	0.153439	0.043516	0.289915	0.045724	0.097976
13.3024	0.204223	0.074228	0.117073	0.072854	0.08307	0.009277	0.072407	0.009814	0.018648	0.010138			0.184931	0.531321	0.210574	0.312166	0.148045	0.087452	0.030292	0.249143	0.03229	0.048297
13.4578	0.185749	0.077256	0.087255	0.060043	0.064955	0.007335	0.050688	0.009014	0.013128	0.009441			0.139823	0.471261	0.113111	0.270267	0.090391	0.07547	0.019991	0.23885	0.021198	0.036804
13.6131	0.154741	0.074918	0.059366	0.032553	0.053163	0.003948	0.036205	0.005843	0.009579	0.015336			0.095606	0.358463	0.074946	0.268278	0.051853	0.058839	0.014621	0.168119	0.013637	0.028314
13.7685	0.116676	0.072016	0.038046	0.016132	0.030325	0.007852	0.023035	0.002933	0.00852	0.013258			0.073114	0.257416	0.053548	0.193218	0.038202	0.050911	0.01035	0.108499	0.009147	0.024819
13.9205
