# Supplementary material for: Aurora A regulates the material property of spindle poles to orchestrate nuclear organization at mitotic exit
Source: EMBO J. 2025 Sep 12;44(23):6797–831. doi: 10.1038/s44318-025-00564-4 (PMC12669695; doi:10.1038/s44318-025-00564-4)
Supplement: Supplementary file 12 — Source data Fig. 4 [file 44318_2025_564_MOESM12_ESM.zip › Figure 4/4E.xlsx]

## Sheet: Sheet1
	Normalized intensity
	AcGFP-NuMAr	AcGFP-NuMArΔDBD	AcGFP-NuMArNC	AcGFP-NuMAr(1-1699)	AcGFP-NuMAr(1700-2115)
Cell 1	9.16	4.44459	3.71408	Not determined	4.61324
Cell 2	11.9782	4.17207	3.80291		1.63132
Cell 3	13.6918	2.22994	4.82678		2.4453
Cell 4	10.3244	11.3693	2.22885		3.225
Cell 5	10.1944	4.8145	3.32076		3.11111
Cell 6	13.9962	6.35554	3.76011		2.44726
Cell 7	15.3748	4.9699	2.12583		3.6
Cell 8	12.5732	5.50349	3.25762		2.60741
Cell 9	12.3612	5.96033	2.92506		3.04493
Cell 10	14.7827	3.79613	3.316		2.26502
Cell 11	22.7365	10.9551	4.88323		2.15674
Cell 12	15.5049	3.34478	2.71482		2.02997
Cell 13	19.8806	3.00521	5.01981		3.30184
Cell 14	16.4299	5.18257	2.42146		3.4852
Cell 15	7.94206	9.39869	3.65146		1.70226
Cell 16	17.0214	4.64782	4.37239		1.91298
Cell 17	18.8407	4.9197	4.11024		2.45671
Cell 18	14.1806	8.0789	2.83973		1.77661
Cell 19	15.3391	4.54492	3.13437		1.6182
Cell 20	9.09163	3.64542	5.16362		2.59655
Cell 21	18.3924	12.6236	5.16586		1.92377
Cell 22	6.00041	3.37664	5.78074		3.82234
Cell 23	14.872	2.5287	2.18463		2.20184
Cell 24	15.6307	1.95905	2.79851		2.39701
Cell 25	10.9846	3.4369	2.20033		2.04589
Cell 26	13.2453	4.38057	5.38187		1.32803
Cell 27	17.391	2.65039	6.60013		1.89804
Cell 28	9.89044	8.77068	4.23958		1.68589
Cell 29	11.7658	6.54937	8.17102		4.23277
Cell 30	8.96723	1.98956	2.83379		2.70548
Cell 31	11.104	7.66416	6.76605		1.48792
Cell 32	20.2176	3.93417	5.23712		1.81588
Cell 33	14.6498	6.58194	5.70631		2.88089
Cell 34	12.063	5.80823	6.02809		2.45899
Cell 35	11.6139	3.36921	3.52246		2.32226
Cell 36	13.1776	6.42659	4.5136		2.33976
Cell 37	7.78533	5.38495	3.39359		1.93766
Cell 38	13.449	3.1818	4.30464		1.81676
Cell 39	19.9156	3.53947	3.76931		1.3957
Cell 40	6.51974	4.03076	4.2351		2.3753
Cell 41	13.7775	4.66386	3.76204		2.109
Cell 42	22.7531	4.32554	5.27022		1.59655
Cell 43	25.0583	9.7937	3.62088		1.59045
Cell 44	10.1813	3.72406	3.3847		2.50987
Cell 45	18.7286	4.29191	4.04555		1.51303
Cell 46	17.6244	7.03311	5.40829		1.58402
Cell 47	21.8748	3.91322	3.57453		1.62139
Cell 48	8.71426	8.03943	2.23562		1.77977
Cell 49	7.52177	3.87007	3.04604		2.42008
Cell 50	7.61927	3.13201	3.23017		2.81751
Cell 51	8.47714	6.73409	3.58449		1.89303
