# Supplementary material for: Aurora A regulates the material property of spindle poles to orchestrate nuclear organization at mitotic exit
Source: EMBO J. 2025 Sep 12;44(23):6797–831. doi: 10.1038/s44318-025-00564-4 (PMC12669695; doi:10.1038/s44318-025-00564-4)
Supplement: Supplementary file 12 — Source data Fig. 4 [file 44318_2025_564_MOESM12_ESM.zip › Figure 4/4B.xlsx]

## Sheet: Sheet1
		100 nM	250 nM	500 nM	1000 nM
Cells with > 5 NuMA puncta (%)	Experiment 1	100	99.57	99.05	23
	Experiment 2	100	100	99.54	18.46
