# Supplementary material for: Aurora A regulates the material property of spindle poles to orchestrate nuclear organization at mitotic exit
Source: EMBO J. 2025 Sep 12;44(23):6797–831. doi: 10.1038/s44318-025-00564-4 (PMC12669695; doi:10.1038/s44318-025-00564-4)
Supplement: Supplementary file 13 — Source data Fig. 5 [file 44318_2025_564_MOESM13_ESM.zip › Figure 5/5D.xlsx]

## Sheet: HNRNPA1c
			HNRNPA1C
		Time (s)	Puncta 1	Puncta 2	Puncta 3	Puncta 4	Puncta 5	Puncta 6	Puncta 7	Puncta 8	Puncta 9	Puncta 10	Puncta 11	Puncta 12	Puncta 13	Puncta 14	Puncta 15	Puncta 16	Puncta 17	Puncta 18	Puncta 19	Puncta 20	Puncta 21	Puncta 22	Puncta 23	Puncta 24	Puncta 25	Puncta 26	Puncta 27	Puncta 28	Puncta 29	Puncta 30	Puncta 31	Puncta 32	Puncta 33	Puncta 34	Puncta 35	Puncta 36	Puncta 37	Puncta 38	Puncta 39	Puncta 40	Puncta 41	Puncta 42	Puncta 43	Puncta 44	Puncta 45	Puncta 46	Puncta 47
		-5	1.06721	1.23052	1.09894	1.42708	1.20252	1.3434	1.1378	1.0827	0.957009	1.02163	1.05609	0.941046	0.817742	0.848871	0.931931	1.01253	0.899814	0.985238	0.962304	1.1827	1.15029	1.19799	1.15029	1.03269	1.05096	1.01732	0.87731	0.911924	1.05151	1.07824	0.997174	1.04926	0.959103	1.04441	0.98845	0.972859	0.884232	1.00074	0.973684	0.973025	0.978689	1.07947	1.03185	1.01624	1.12911	1.07217	1.0977
		0	1.50239	1.81832	1.64199	1.42993	1.50711	2.60776	1.62743	1.61989	1.2399	1.5032	1.63685	1.02251	1.02603	0.913829	0.959306	1.08273	0.917819	1.13362	1.01437	1.46757	1.52708	1.43184	1.52708	1.0151	1.05483	0.866227	0.790411	0.856693	1.32218	1.48921	1.3837	1.31724	1.23944	1.24487	1.3953	1.2747	0.972968	1.43774	1.238	1.34883	1.52409	1.15591	1.18447	1.06992	1.22154	1.17857	1.39017
		4	1.79601	2.08525	1.93824	1.39234	2.04342	2.48465	1.70728	1.78813	1.3238	1.42213	1.60201	1.43349	1.27035	1.17172	1.23362	1.26535	1.1872	1.28523	1.43349	1.9963	1.84807	1.78117	1.84807	1.45652	1.38112	1.21985	0.970642	1.00304	1.78147	1.74469	2.16864	1.80368	1.88884	1.7354	2.19639	1.63423	1.08741	2.37797	1.79525	1.53315	1.63001	1.57983	1.31214	1.39129	1.51093	1.4388	1.57616
		8	1.78307	1.86663	1.80272	1.49155	2.21752	2.72251	2.00084	1.94595	1.87851	1.60035	1.6002	1.40745	1.36748	1.38776	1.38732	1.70422	1.28057	1.69793	1.36376	2.06723	1.78373	1.74188	1.78373	1.62277	1.5657	1.41656	1.26739	1.16947	1.8372	1.69227	2.22904	2.00423	1.92198	1.70132	2.63033	2.37477	1.4066	2.58613	2.57402	1.91689	2.22497	1.60904	1.24833	1.351	1.61471	1.36876	1.66423
		10	1.8075	1.93727	1.89749	1.67245	1.83056	2.65002	2.13124	1.80828	2.01994	2.31527	1.92307	1.73736	1.45403	1.20959	1.6235	1.8747	1.4029	1.84082	1.56393	1.75376	1.79388	1.7799	1.79388	1.7651	1.59966	1.60094	1.32872	1.34625	1.7291	1.66724	2.08524	2.08758	1.82815	1.67943	2.07687	1.91139	1.29805	1.99021	1.95161	1.43395	1.75817	1.5959	1.46041	1.31374	1.57797	1.3023	1.46679
		18	1.61977	1.85963	1.54272	1.28442	1.65498	2.26366	1.82348	1.94171	1.46231	1.37578	1.50012	1.20392	1.21987	0.987828	1.17106	1.17868	1.23771	1.13705	1.30112	1.30731	1.24758	1.30875	1.24758	1.06509	1.17908	1.07502	0.960843	1.00373	1.27317	1.30297	1.28509	1.40443	1.75209	1.23485	1.53596	1.54847	1.1221	1.45612	1.76665	1.35342	1.56	1.12172	1.1447	1.04909	1.18344	1.1409	1.26551
		28	1.39474	1.59029	1.4822	1.05624	1.33845	1.85575	1.38245	1.57753	1.09314	1.10713	1.10791	0.948472	0.863946	0.845819	0.827046	0.92981	0.948406	0.973623	0.963255	1.24265	1.1409	1.25912	1.1409	1.06529	1.10056	1.0496	1.14359	1.0659	0.996705	1.08101	0.911895	1.15472	1.07621	1.00584	1.1069	1.06073	0.917901	1.09968	1.18461	0.852923	1.0521	1.05121	1.04296	0.961147	1.08943	1.07546	1.11473
		38	1.13208	1.24159	1.1676	1.01675	1.32621	1.47031	1.09084	1.14614	1.05398	1.09426	1.08381	0.981018	0.8901	0.815976	0.837291	0.992816	0.99001	0.992103	0.947809	1.15054	1.03242	1.11742	1.03242	1.00882	1.0495	1.0219	1.0877	1.14997	0.995173	1.13319	1.00243	1.10057	0.945238	0.982722	1.17282	1.14024	1.02819	1.15038	1.08333	0.951828	1.05642	1.10684	1.09306	1.03825	1.0731	1.10478	1.1343
		48	1.13397	1.25458	1.10366	1.04515	1.20232	1.34885	1.16548	1.12988	1.02959	1.10767	1.16002	0.948894	0.903124	0.771575	0.885503	0.910499	1.04435	0.933123	1.02896	1.07137	1.05005	1.04507	1.05005	1.05635	1.11345	1.0319	1.02822	1.04307	0.961903	1.0804	0.999462	1.03864	0.904722	0.959446	1.0072	1.06958	0.949887	0.989312	1.04425	0.917634	1.07476	1.23056	1.13606	1.03328	1.14929	1.14146	1.11759
		58	1.1651	1.25378	1.1709	0.957761	1.26198	1.3015	1.09217	1.19901	0.994948	0.932886	0.969051	0.89018	0.873881	0.747147	0.868046	0.930715	0.969291	0.94274	0.951621	1.15307	1.10911	1.12962	1.10911	0.982342	1.10219	1.01695	0.986463	0.970214	0.96973	1.11777	0.965028	1.04272	0.86742	0.999661	0.993564	1.04888	1.02655	0.980506	1.00268	0.89698	0.979943	1.12409	1.04829	0.92294	1.05828	1.08223	1.04373
		68	1.25798	1.41731	1.33019	1.01503	1.29912	1.25728	1.07967	1.10476	1.02331	0.898697	1.06527	0.961955	0.817119	0.833945	0.955738	0.960034	0.951369	0.985598	0.949305	1.20323	1.07562	1.09564	1.07562	1.08526	1.20891	1.09611	0.987006	1.10516	0.948515	1.01901	0.933896	1.03832	0.749426	0.964078	0.982678	1.01114	0.946829	0.995047	0.92686	0.75676	1.01431	1.10025	1.06617	1.02685	1.10525	1.07877	1.13506
		78	1.26202	1.37856	1.32465	0.97613	1.20935	1.29878	1.02296	1.11376	1.01157	0.879499	1.05321	0.969736	0.827261	0.81101	0.937519	0.928012	1.03129	0.918742	0.96235	1.13723	1.14274	1.02592	1.14274	0.944572	1.08488	1.00819	0.992074	1.00811	0.937372	1.01005	0.957667	0.993435	0.591514	0.943869	1.0555	1.04686	1.07822	1.04456	1.13909	0.825905	1.07305	1.14288	1.0532	0.98663	1.13926	0.998034	1.051
		88	1.08511	1.14151	1.0976	1.0044	1.13071	1.33011	1.07645	1.08552	0.889269	0.747195	0.975775	0.97792	0.797164	0.771182	0.974209	0.987308	0.942886	0.989799	0.975669	1.13126	1.0969	1.04055	1.0969	0.930404	1.01139	0.960703	0.891379	0.954327	0.98124	1.04665	1.04884	1.07973	0.49642	0.998942	1.08252	1.04758	1.06798	1.08551	1.08083	0.735475	1.08499	1.12967	1.06568	0.958312	1.11777	1.14075	1.14353
		98	1.06287	1.22774	1.04627	1.00662	1.13016	1.22205	1.15199	1.15658	0.902584	0.822158	1.08153	0.995413	0.72364	0.757506	0.998289	0.960605	0.983811	0.956018	0.988571	1.06967	1.03939	1.01543	0.990914	0.943065	1.12941	1.00225	0.989555	0.984305	1.03125	1.15743	1.10189	1.18947	0.608013	1.01505	0.996626	1.03881	0.995046	0.991264	0.990856	0.780297	1.04025	1.06687	1.16439	1.00129	1.06894	1.02833	1.10082
		108	1.10791	1.25591	1.05099	0.93016	1.09642	1.23252	0.969367	1.10152	0.878802	0.893266	1.07325	1.03068	0.759829	0.665563	1.02951	1.01255	0.985359	1.00626	1.04461	1.12933	1.0564	1.00796	1.0564	1.04076	1.09894	1.02011	1.00571	0.975859	1.03905	1.08223	0.983296	1.02707	0.889862	1.02101	1.00319	1.01567	0.971555	1.01161	0.957741	0.725601	0.951174	1.11991	1.06364	1.03621	1.1037	1.18687	1.08888
		118	1.27826	1.36378	1.08367	0.957943	1.03301	1.23203	0.986627	1.06787	0.892977	0.843203	0.997675	1.00767	0.801338	0.609317	0.927664	1.06009	0.99208	1.02619	0.955383	1.11264	1.13903	1.1332	1.13903	1.03081	1.01962	0.98837	1.10489	0.926563	1.01849	1.14901	1.05139	1.10981	1.02244	0.99667	1.0896	1.05451	1.07045	1.11324	1.00066	0.78148	1.03626	1.10459	1.15085	1.00522	1.15	1.09806	1.18311
[truncated: 58 more columns]

## Sheet: NuMAsC-ter
		NuMAsC-ter
	Time (s)	Puncta 1	Puncta 2	Puncta 3	Puncta 4	Puncta 5	Puncta 6	Puncta 7	Puncta 8	Puncta 9	Puncta 10	Puncta 11	Puncta 12	Puncta 13	Puncta 14	Puncta 15	Puncta 16	Puncta 17	Puncta 18	Puncta 19	Puncta 20	Puncta 21	Puncta 22	Puncta 23	Puncta 24	Puncta 25	Puncta 26	Puncta 27	Puncta 28	Puncta 29	Puncta 30	Puncta 31	Puncta 32	Puncta 33	Puncta 34	Puncta 35	Puncta 36	Puncta 37	Puncta 38	Puncta 39	Puncta 40	Puncta 41	Puncta 42	Puncta 43	Puncta 44	Puncta 45	Puncta 46	Puncta 47	Puncta 48
	-5	0.947064	1.04213	1.03201	0.886596	1.12032	1.10995	0.968154	1.06758	1.27503	1.33721	1.77299	0.956416	1.00916	0.87179	0.994634	0.946208	0.934881	0.950147	0.779986	0.961044	0.99155	1.02675	0.860579	1.08451	1.0577	1.04434	1.04408	1.13236	1.03785	1.03433	1.1136	1.13236	0.922405	0.880928	0.837587	0.805524	0.867429	0.868405	1.01707	1.00289	0.844101	0.978547	1.00289	1.01073	0.929887	1.08586	1.01259	1.0956
	0	2.64321	3.25305	2.21333	1.35096	1.93569	1.89879	1.70951	2.686	1.63573	1.85064	1.56257	1.48102	1.54946	1.43609	1.57816	1.89398	1.82547	1.3151	1.19668	1.41562	1.30602	1.85522	1.65306	1.76216	2.05785	1.6977	1.92908	1.67347	1.62884	1.4318	1.34791	1.67347	1.76192	1.66107	1.46529	1.38254	1.34385	1.16587	1.91324	1.94927	1.50863	1.77303	1.94927	1.80485	1.86885	1.85408	1.97975	1.62621
	4	2.69051	3.13594	2.13741	1.31332	1.72751	1.96357	1.59005	2.6257	1.4252	1.79576	1.64275	1.95228	1.55338	1.72854	1.53654	1.90861	1.99693	1.38815	1.29544	1.5028	1.49013	2.03768	1.60498	2.17408	1.90325	1.67625	1.65714	1.49051	1.46586	1.30977	1.43531	1.49051	2.05148	1.7831	1.35867	1.49721	1.36991	1.19707	2.18147	2.37614	1.68395	2.13159	2.37614	2.16281	1.88433	1.91028	2.02466	1.64665
	8	2.30806	3.27581	2.43299	1.34148	1.66484	1.91466	1.75454	2.41835	1.3434	1.55095	1.46275	1.50479	1.29634	1.50307	1.30586	1.86046	2.08464	1.42327	1.28536	1.82338	1.5205	1.75609	1.42831	2.11477	1.82959	1.7068	1.70467	1.81261	1.76957	1.42916	1.52734	1.81261	1.90129	1.93524	1.5399	1.42092	1.45483	1.35302	1.90574	2.31636	1.66306	2.26105	2.26041	1.99059	2.23191	1.74395	2.11363	1.66752
	10	2.67114	3.16537	2.35505	1.31038	1.59719	1.6738	1.57413	2.33587	1.33472	1.55629	1.54676	1.39662	1.06446	1.27379	1.11968	1.54279	2.02901	1.56935	1.28758	1.70239	1.62118	1.7689	1.45969	1.94567	1.66028	1.49396	1.96573	1.87489	2.04375	1.98452	1.46131	1.87489	1.94731	1.79593	1.42233	1.4325	1.34825	1.30916	1.598	2.13764	1.47469	1.86037	2.14311	1.75182	1.73815	1.71963	1.96705	1.54837
	18	2.93648	3.35842	2.41568	1.23494	1.53632	1.77928	1.5135	2.23227	1.41829	1.49017	1.47973	1.83634	1.38768	1.77899	1.4322	1.84689	2.00666	1.34645	1.27238	1.60066	1.60715	1.64454	1.42118	1.82728	1.52973	1.14555	2.08903	1.80481	1.78416	1.78594	1.52347	1.80481	1.88319	1.5255	1.2753	1.14486	1.48004	1.43321	1.632	1.85539	1.24467	1.89648	1.87695	1.81936	1.8683	1.55378	1.81694	1.56687
	28	2.24232	2.49799	2.61788	1.13356	1.54186	1.51019	1.2897	2.34653	1.25788	1.23674	1.24517	1.82104	1.53644	1.48315	1.59719	2.12707	1.97887	1.29434	1.17536	1.50158	1.54246	1.47451	1.19118	1.52433	1.58739	1.41203	1.63366	1.40249	1.47332	1.38716	1.14387	1.40249	1.92697	1.64227	1.35553	1.24706	1.43849	1.44589	1.54647	1.67442	1.37427	2.63262	1.6189	1.53931	1.55913	1.51511	1.62299	1.78567
	38	2.25508	2.36921	2.3417	1.13947	1.43593	1.20694	1.03268	1.99624	1.19772	1.37484	1.44459	2.13942	1.40671	1.59764	1.37531	2.14723	1.90039	1.89403	1.26759	1.46237	1.63107	1.2231	1.39201	1.54494	1.35242	1.39201	1.8428	1.28289	1.58501	1.3032	1.29308	1.28289	1.58724	1.41036	1.17719	1.28936	1.19273	1.06419	1.20947	1.19254	1.12671	1.57362	1.15108	1.3291	1.40224	1.29302	1.60184	1.64013
	48	2.28107	2.07016	2.31822	1.04782	1.44534	0.921992	0.858521	1.68931	1.46374	1.29553	1.1562	2.43178	1.52401	1.57504	1.27972	2.00226	1.64581	1.48928	1.34292	1.29347	1.31082	1.05606	1.14057	1.2015	1.16543	1.14057	1.3496	1.25711	1.31793	1.15424	1.20348	1.25711	1.20136	1.06738	1.11301	1.04024	1.06764	0.99516	1.14549	1.13766	0.938708	1.29266	1.1119	1.05848	1.03336	1.23549	1.40783	1.24623
	58	2.06019	1.67857	2.25151	1.13867	1.29747	1.03958	0.913898	1.43407	1.21458	1.52165	1.13077	1.90028	1.36134	1.11035	1.16141	1.77794	2.09328	1.88149	1.59491	1.48965	1.56043	0.985488	1.06537	1.03435	1.05172	1.06537	1.12724	1.07512	0.944889	0.969732	0.949465	1.07512	0.97626	0.868949	0.882552	0.845267	0.882348	0.917449	1.03416	0.99603	0.966863	0.985273	1.00343	0.993117	0.98031	1.17501	1.28681	1.21585
	68	2.07133	2.07033	1.93065	1.15401	1.36764	0.993121	0.960986	1.81336	1.20855	1.37677	1.08406	1.6045	1.28117	1.1774	1.12211	1.70468	1.89421	1.36878	1.36992	1.33672	1.29079	0.999078	1.05677	1.0227	1.07683	1.04054	0.974235	0.944338	0.899831	1.00627	0.975775	0.944338	0.951381	0.922703	0.907709	0.919436	0.90215	0.821525	0.985363	1.02649	0.886227	0.988077	1.02519	0.999832	1.05851	1.1304	1.01383	1.15604
	78	2.05473	1.80576	1.86153	1.09525	1.35744	0.96905	0.789423	1.44544	1.03951	1.2628	1.0974	1.63198	1.10042	1.10345	1.19508	1.29208	1.55076	1.16035	1.239	1.2216	1.21908	0.994046	0.992331	0.957642	0.970359	0.996213	1.05388	0.935523	0.831285	0.836877	1.02825	0.935523	0.842595	0.856721	0.903157	0.835182	0.895598	0.804185	0.955014	0.955108	0.882908	0.858536	0.968336	0.891811	0.930705	1.13687	0.971258	1.03107
	88	1.91885	1.5351	1.61614	1.05195	1.31362	0.948977	0.988073	1.46932	1.03449	1.32005	1.12243	1.23296	0.935458	0.946865	1.0237	0.990189	1.29126	1.14025	1.27776	1.14085	1.2526	1.01087	0.89085	0.924493	0.936143	0.89085	0.924835	1.03347	0.850954	0.832144	0.955619	1.03347	0.912467	0.92469	0.992806	0.971607	1.00643	0.834006	0.955613	0.896599	0.85841	0.925005	0.974425	0.964421	0.853754	1.03605	0.974837	0.981205
	98	1.54714	1.40092	1.47793	0.987352	1.34296	0.897654	0.93616	1.23455	0.92905	0.975684	0.942655	1.14459	0.951708	0.925091	0.816212	1.01784	1.14352	1.0882	1.14296	1.0892	1.14483	1.01242	0.932467	0.915989	0.989327	0.932467	0.961114	0.931195	0.865641	0.856908	0.962955	0.931195	0.941235	0.90137	0.988586	0.968588	0.989551	0.960933	0.965355	0.975103	0.922445	0.985048	0.953796	1.0381	0.990547	1.07091	1.00697	1.0628
	108	1.52397	1.33157	1.43535	0.969352	1.2046	1.08875	0.926764	1.2995	1.05238	1.09351	1.06006	0.854466	0.754664	0.855311	0.831672	0.848694	1.12549	0.985726	1.09152	1.03545	1.1083	1.06395	1.01696	0.927323	0.97211	1.01696	1.09906	0.95765	0.847497	0.898902	0.960261	0.95765	0.809329	0.806262	0.861162	0.860424	0.906625	0.835805	0.967888	0.873383	0.933018	0.964199	0.900491	1.03711	0.935232	1.08365	1.03997	0.99112
	118	1.3264	1.26608	1.30189	1.02796	1.22457	0.951842	0.942474	1.14856	0.955371	1.07542	1.03917	0.82759	0.696541	0.947173	0.819146	0.892775	1.08285	0.916723	1.03474	1.03686	1.11213	0.910458	0.921599	0.918965	0.904102	0.921599	0.974641	0.983451	0.748238	0.826502	0.964948	0.983451	0.935893	0.816109	0.925726	0.909074	0.911631	0.873124	0.935931	0.960681	0.949578	0.971783	0.964626	1.04625	0.947352	1.02259	0.961076	1.05599
[truncated: 52 more columns]

## Sheet: NuMAsC-ter(Q>G)
			NuMAsC-ter(Q>G)
		Time (s)	Puncta 1	Puncta 2	Puncta 3	Puncta 4	Puncta 5	Puncta 6	Puncta 7	Puncta 8	Puncta 9	Puncta 10	Puncta 11	Puncta 12	Puncta 13	Puncta 14	Puncta 15	Puncta 16	Puncta 17	Puncta 18	Puncta 19	Puncta 20	Puncta 21	Puncta 22	Puncta 23	Puncta 24	Puncta 25	Puncta 26	Puncta 27	Puncta 28	Puncta 29	Puncta 30	Puncta 31	Puncta 32	Puncta 33	Puncta 34	Puncta 35	Puncta 36	Puncta 37	Puncta 38	Puncta 39	Puncta 40	Puncta 41	Puncta 42	Puncta 43	Puncta 44	Puncta 45	Puncta 46	Puncta 47
		-5	0.905479	0.991033	1.00378	1.0095	1.0291	1.11217	1.07244	0.993774	0.945634	1.02262	0.974401	0.985067	1.00204	0.996533	0.848569	0.94762	0.994632	1.06227	0.778561	0.881848	0.961594	0.984586	0.880667	0.833008	1.00916	0.974218	0.711425	0.660996	0.76804	0.711301	0.611111	0.660996	0.79031	0.981248	0.952244	0.900667	0.910621	0.939877	0.926154	0.922417	1.00714	1.08622	0.96273	0.80179	1.01217	0.941723	0.964305
		0	1.3512	1.35958	1.57921	2.13346	1.98211	1.27643	1.74362	2.45767	2.43569	1.52256	1.61192	1.42711	1.43228	1.61126	1.19487	1.34684	1.45995	1.3933	1.0914	1.94626	2.12462	1.59256	1.19799	1.86874	1.95726	2.13321	2.10993	1.86907	1.82142	2.35892	2.06834	1.86907	1.85364	1.61995	1.7698	1.16033	1.39175	1.77603	1.67731	2.39344	2.30155	1.59439	0.806923	1.92626	2.175	0.964905	1.5885
		4	1.32535	1.50196	1.57604	2.48869	1.78046	1.66551	2.11286	3.07571	2.93834	1.46667	1.71572	1.60965	1.51994	1.72584	1.1259	1.43895	1.52519	1.6076	1.07944	1.76774	1.93129	1.67319	1.3658	2.08001	2.20721	1.90008	2.02182	1.97028	1.7702	2.27829	1.73354	1.97028	1.78502	1.93884	1.8624	1.44982	1.61643	2.01713	1.96478	2.29814	2.22677	1.67755	1.14162	1.37755	2.40335	0.947921	1.44774
		8	1.33879	1.61716	1.64063	2.24001	1.77789	1.5478	2.26784	3.64483	3.14188	1.62749	1.87036	1.52379	1.54321	1.88099	0.966702	1.2762	1.43957	1.4207	0.989338	1.92519	1.6575	1.74889	1.50994	1.69954	2.18668	1.67316	2.48943	2.03407	1.88459	2.39903	1.99276	2.03407	1.85116	1.91598	2.33621	1.19682	1.69507	2.04754	1.82839	1.82547	2.37375	2.04951	1.75094	1.3243	2.17524	1.06964	1.59804
		10	1.32761	1.41917	1.71719	1.74529	1.60627	1.32513	2.27634	3.12623	2.53635	1.38716	1.70995	1.66209	1.69867	1.66734	0.986282	1.35052	1.48452	1.45644	1.14528	1.68715	1.63593	1.74852	1.58981	1.87027	1.69342	1.61901	2.27515	1.98378	1.92911	2.1582	1.68082	1.98378	1.95808	1.80279	2.29378	1.70237	1.64797	1.91455	1.82456	2.14839	2.05265	1.62775	1.55428	1.55734	1.83323	1.20404	1.59041
		18	1.30592	1.46379	1.66897	1.64097	1.34655	1.23559	2.14156	2.85324	2.21182	1.21764	1.44568	1.31767	1.37911	1.55474	1.03173	1.2739	1.30841	1.238	1.00154	1.65892	1.38258	1.31571	1.38451	1.22133	1.48447	1.35292	1.97687	1.9278	2.14021	2.07116	2.13203	1.9278	2.16532	1.39389	1.80273	1.59901	1.84154	1.39389	1.84154	1.5502	2.25719	1.38697	1.65222	1.20443	1.48931	1.41395	2.04863
		28	1.23656	1.37456	1.55605	1.25863	1.13538	1.16073	1.08441	1.93184	1.95055	1.05249	1.23033	1.14904	1.16939	1.31603	0.991057	1.22014	1.0909	1.24906	0.925982	1.25042	1.1522	1.20085	1.1671	0.97454	1.41806	1.19924	1.56083	1.36402	1.67921	1.64116	1.65365	1.36402	1.85603	1.49485	1.51809	1.26054	1.50256	1.49485	1.50256	0.869617	0.968744	0.954029	1.07831	0.564593	1.15497	1.77633	2.04685
		38	1.07502	1.14149	1.27538	1.13945	1.12258	1.10675	1.15078	1.47916	1.65064	1.07005	1.21203	1.11517	1.11469	1.16889	0.858263	1.02194	1.05109	1.05739	0.949659	1.36476	1.16378	1.09177	1.106	0.936584	1.25728	1.16501	1.16785	1.00972	1.12451	1.10845	1.24151	1.00972	1.23521	1.12031	1.23299	0.913681	1.16867	1.12031	1.0056	0.899537	1.02673	1.11146	0.974538	0.830543	0.957036	1.19808	1.44904
		48	1.06586	1.06624	1.22271	1.23182	1.136	1.08689	1.15409	1.2248	1.122	1.04512	1.0858	1.08669	1.03931	1.16317	0.921235	0.995154	1.02296	1.06337	0.899945	1.23502	0.947755	1.0257	1.02293	0.890364	0.983182	0.897839	1.02059	0.876613	1.08523	1.00876	1.07856	0.876613	1.09717	1.06659	1.15453	0.87836	1.22052	1.06659	1.22052	0.788737	1.04252	0.99102	1.03855	0.783285	1.02187	0.965443	0.994581
		58	0.906825	1.08315	1.06347	1.09457	1.07431	1.09537	1.26585	1.21555	1.13619	0.965362	1.07913	1.00235	1.01327	1.10157	0.864288	0.896799	1.02761	1.03462	0.886474	1.17856	0.935239	0.975355	0.889311	0.723156	0.940019	0.877396	0.97415	0.874795	1.03667	0.93422	0.878985	0.874795	1.03224	1.01181	1.04446	1.02847	1.00452	1.01181	1.00452	0.81517	1.09349	0.99728	0.863181	0.59833	0.935861	0.981453	1.04287
		68	0.837299	0.929844	1.08811	0.958287	1.03991	0.98932	1.37614	1.3291	1.2779	0.941804	1.04401	0.991566	0.978873	1.01626	0.826521	0.987994	1.14838	1.08654	1.01107	1.16021	1.03707	1.0524	0.992569	0.796587	1.02621	0.994556	0.85519	0.773579	0.945743	0.859483	0.786372	0.773579	0.989716	1.0737	1.1533	0.994615	1.09562	1.0737	1.09562	0.868413	1.02572	1.0655	0.997626	0.507816	0.968406	1.08374	1.13334
		78	0.775821	0.940901	0.929033	1.04278	1.0295	1.0261	1.36942	1.31483	1.30408	1.00712	1.09556	1.03481	1.00459	1.10849	0.838673	0.925823	1.06639	1.12009	0.885139	1.05672	0.963733	1.06045	0.976687	0.75124	0.972651	0.947231	0.86284	0.791916	0.909198	0.865295	0.846196	0.791916	0.951978	0.884991	0.946547	0.891098	0.986179	0.884991	0.986179	0.891534	1.07546	1.05522	0.845139	0.553377	1.00908	1.02783	1.06786
		88	0.824118	0.905153	0.950581	1.1024	1.11812	1.14127	1.44544	1.35304	1.42528	1.00305	1.06096	1.02926	1.03035	1.03809	0.829397	0.868429	1.05169	1.10301	0.950603	1.08993	0.981928	0.981363	1.03409	0.788818	0.982443	0.996607	0.850249	0.798753	0.958724	0.897178	0.791015	0.798753	0.94307	1.02903	1.01412	0.965156	0.979443	1.02903	0.979443	0.832533	0.934973	0.925233	0.798207	0.42366	0.889899	0.951972	1.05318
		98	0.84692	0.965808	0.913487	1.06474	1.04396	1.01549	1.4783	1.42429	1.5908	1.01035	0.97789	1.02993	0.903333	0.977092	0.804783	0.921758	1.05033	1.14034	0.941999	0.951372	0.989811	0.982845	0.895164	0.865472	1.02342	0.970516	0.809875	0.775882	0.905708	0.780247	0.723458	0.775882	0.946217	0.950846	0.860401	0.928315	0.868	0.950846	0.868	1.00393	1.03364	1.1354	0.996929	0.710991	0.871598	1.00212	1.09333
		108	0.825733	1.00438	1.01565	1.05935	1.05682	1.03791	1.39205	1.38792	1.44143	0.981583	0.993571	1.01433	0.942685	0.970883	0.736192	0.818522	1.00478	1.01178	0.958881	1.1171	0.92987	0.986401	0.965489	0.79556	0.943701	0.91295	0.8256	0.754571	0.884969	0.82917	0.680865	0.755406	0.930287	1.00953	0.985068	0.995811	1.02543	1.03666	1.02543	0.85173	1.01037	1.08079	1.00292	0.727556	0.909952	0.888146	1.03863
		118	0.769948	0.91783	0.926727	1.11066	1.1659	1.16157	1.48968	1.39657	1.40535	1.00185	1.00566	1.04764	1.00622	1.0151	0.702485	0.77123	0.963628	0.979463	0.900246	1.05487	0.976244	0.984536	0.973532	0.807526	0.976531	0.997079	0.845122	0.709735	0.83308	0.786185	0.752547	0.709735	0.824945	0.958668	0.967685	0.901042	0.9557	0.958668	0.9557	0.849928	1.10913	1.08351	0.941503	0.503692	0.909307	0.882142	0.880696
[truncated: 54 more columns]

## Sheet: NuMAsC-ter(R>G)
	NuMAsC-ter(R>G)
Time (s)	Puncta 1	Puncta 2	Puncta 3	Puncta 4	Puncta 5	Puncta 6	Puncta 7	Puncta 8	Puncta 9	Puncta 10	Puncta 11	Puncta 12	Puncta 13	Puncta 14	Puncta 15	Puncta 16	Puncta 17	Puncta 18	Puncta 19	Puncta 20	Puncta 21	Puncta 22	Puncta 23	Puncta 24	Puncta 25	Puncta 26	Puncta 27	Puncta 28	Puncta 29	Puncta 30	Puncta 31	Puncta 32	Puncta 33	Puncta 34	Puncta 35	Puncta 36	Puncta 37	Puncta 38	Puncta 39	Puncta 40	Puncta 41	Puncta 42	Puncta 43	Puncta 44	Puncta 45	Puncta 46	Puncta 47	Puncta 48	Puncta 49
-5	1.22497	1.02736	1.17199	0.999626	0.86718	0.98095	0.882588	0.857084	0.847489	1.07127	0.973183	1.01195	1.01273	0.994026	0.878229	1.09176	1.07049	0.900341	1.2412	1.23885	1.29633	1.24989	1.05348	1.25368	1.18581	1.08204	1.22382	1.05803	1.11325	1.06112	1.19271	1.12567	1.08275	1.08296	1.13769	0.992778	1.00266	0.877315	1.00347	1.04225	0.93916	0.993933	0.898366	0.989223	0.957228	0.991785	1.01883	1.02627	1.05742
0	1.19627	1.21252	1.07765	1.19366	1.03752	1.10892	1.10051	1.02008	0.692793	1.08493	1.12999	0.985118	1.047	1.08267	0.883791	1.12048	1.15024	0.970174	1.19451	1.13166	1.2708	1.20841	0.958979	1.1645	1.02438	1.04802	1.22062	1.0501	0.918246	1.01974	1.13419	1.13403	0.99731	0.927031	0.990995	0.887498	0.824796	1.72631	1.30348	1.70259	1.56517	1.43667	1.16239	1.32045	1.43002	0.964841	1.04122	0.914967	0.984701
4	1.17079	1.02358	1.03484	1.29588	1.07795	1.26386	1.23175	1.06016	0.759191	1.06443	1.18543	1.01929	0.955811	1.04814	0.888201	1.16383	1.10218	0.92357	1.16624	1.12938	1.22226	1.1828	0.936152	1.14709	1.11366	1.07847	1.21782	0.967627	0.808451	0.975215	1.02349	1.04584	0.950892	0.819843	0.933962	0.795351	0.718848	1.62568	1.41055	1.74342	1.57658	1.62158	1.03733	1.30966	1.26024	1.01505	1.02681	0.9714	1.01015
8	1.24608	1.14924	1.09086	1.12963	0.981527	1.01666	1.09611	0.99483	0.715163	1.17916	1.09131	0.982972	0.9195	1.03111	0.954863	1.17873	1.09896	0.992958	1.1581	1.14962	1.26446	1.10008	0.974208	1.17553	1.01736	1.00032	1.06172	1.07901	0.891335	0.961313	1.00687	0.978292	0.879763	0.893095	0.884568	0.804277	0.779374	1.60846	1.41803	1.71227	1.49441	1.48878	1.06883	1.33053	1.32784	1.0166	1.05107	0.961928	1.0996
10	1.15283	1.07	1.02249	1.21617	1.07583	1.12183	0.983622	1.00292	0.736051	1.07139	1.01467	0.967892	0.893473	1.03401	0.920607	1.09572	1.03004	1.00379	1.18221	1.18705	1.22969	1.10674	0.925155	1.1182	1.03354	1.06011	1.18061	1.11467	0.905327	1.03906	1.12383	1.09437	1.00395	0.908125	1.07961	0.845057	0.82717	1.62408	1.54108	1.73229	1.45774	1.49081	1.00574	1.25032	1.29736	0.909571	0.949925	0.946865	0.998413
18	1.21219	1.08399	0.92277	1.14184	0.983217	1.0408	1.0888	1.08936	0.814889	1.08695	1.11762	1.08767	1.05154	1.07697	0.9398	1.17631	1.13736	1.01067	1.29991	1.25916	1.30029	1.22525	1.07172	1.1605	1.01938	1.03956	1.05876	1.17866	0.987315	1.01353	1.17925	1.19375	0.980974	0.977241	1.07392	0.805462	0.826762	1.71701	1.37728	1.74308	1.64457	1.4442	1.06951	1.25735	1.31006	0.973476	1.06746	1.05364	1.04066
28	1.3175	1.17206	1.10279	1.11269	1.00155	1.03294	1.07304	1.02856	0.775573	1.00245	1.12469	0.998564	0.896946	1.01259	0.932843	1.17263	0.996799	0.960274	1.13307	1.42735	1.36529	1.14699	1.13747	1.18385	1.01861	1.15504	1.22985	1.17275	0.92964	0.995789	1.16017	1.053	0.93184	0.947666	0.987446	0.857511	0.854051	1.71558	1.27193	1.81953	1.79232	1.53458	1.02717	1.29173	1.35519	0.903864	1.03841	0.957404	1.08979
38	1.12604	1.05794	0.99885	1.02746	0.926714	1.02158	0.893657	0.974415	0.773766	0.978122	1.0165	1.06755	1.01217	1.03559	0.957229	1.17943	1.0889	1.00682	1.11848	1.18442	1.26543	1.09772	1.11175	1.10108	1.01435	1.00226	1.16669	1.13454	1.02834	0.994333	1.08236	1.02597	1.07291	0.975669	0.947502	0.881471	0.849499	1.49402	1.25797	1.754	1.47056	1.77201	1.10627	1.27437	1.32787	1.02702	1.02717	0.986387	1.02985
48	1.0981	1.12657	1.05071	1.04868	0.949402	1.02373	1.01618	1.03645	0.821328	1.07301	1.08979	0.971905	0.917206	1.04771	0.905747	1.16918	1.02554	1.02994	1.08583	1.17163	1.13939	1.02254	0.927111	1.04384	0.97448	0.922036	1.02442	1.13403	0.992137	1.04095	1.12399	0.974951	1.04462	0.870498	0.963364	0.863738	0.898525	1.32768	1.13153	1.66207	1.31523	1.7168	1.02224	1.21694	1.18316	1.09139	1.08642	1.0538	1.03593
58	1.26953	1.13179	1.1469	1.04826	0.971159	1.04152	0.991972	0.936302	0.881698	1.00636	0.97293	1.10824	1.11051	1.08639	1.05986	1.35137	1.27711	1.15197	1.13538	1.16796	1.18227	1.03281	0.918708	1.11296	1.07367	0.958483	1.04704	1.07903	1.0972	1.07685	1.18828	1.18455	1.08988	1.01518	0.946948	0.997204	0.921689	1.25643	0.988909	1.66957	1.28808	1.44028	0.906365	1.19717	1.1003	0.998258	0.984937	1.05197	1.02872
68	1.03192	1.0681	0.918243	1.04198	0.974765	0.982843	0.908213	1.00594	0.879789	1.01488	1.05808	1.05184	0.948127	1.00072	1.07285	1.28976	1.16049	0.989242	1.08531	1.18369	1.17467	1.05821	0.896213	1.04692	1.10463	0.926569	0.975557	1.0532	0.963863	1.05759	1.13473	1.11637	1.08147	0.98607	1.0073	0.923367	0.84945	1.15281	1.02876	1.34188	1.16404	1.15818	0.861075	1.10557	1.01654	0.998682	1.08168	1.02799	1.02195
78	0.948124	1.01338	0.880725	1.00994	0.90882	1.02493	0.886678	0.980712	0.882921	1.02687	1.07045	1.19901	1.03975	0.979024	1.04687	1.3817	1.21121	1.14155	1.0596	1.16926	1.10008	1.09115	0.870109	1.06404	1.01768	0.915783	0.948311	1.03889	1.0344	1.01607	1.11455	1.12444	1.05883	0.969834	1.07813	0.88809	0.889283	1.10835	1.02785	1.35818	1.11636	1.09236	0.865254	1.08037	1.02012	0.893291	0.96072	0.964516	0.923237
88	1.00712	0.998747	0.87739	1.09353	0.944549	1.01151	0.894444	1.0288	0.965744	1.07141	1.10025	1.10993	0.972626	1.08205	1.00863	1.21982	1.35953	1.19687	1.18711	1.18864	1.20715	1.17087	1.03129	1.2045	1.08537	1.00955	0.997961	0.998572	1.02885	1.01045	1.0771	1.03304	1.07983	0.979928	1.02302	0.915766	0.814556	1.01921	0.970561	1.1223	0.986915	1.06547	0.794015	1.10815	1.02646	1.01477	0.940572	0.983256	0.947252
98	0.788689	0.954211	0.810151	1.05317	0.950978	1.01324	1.03576	1.06895	0.949355	1.14333	1.13746	1.27822	1.18369	1.14587	1.11473	1.48774	1.33398	1.16405	1.10034	1.15989	1.14387	1.0834	0.94677	1.15953	0.956828	0.894027	0.964787	1.07841	1.04604	1.04191	1.07619	1.14242	1.06073	1.04106	1.07108	0.976915	0.896132	0.977195	0.971313	1.07489	0.913704	1.02411	0.796189	1.12602	1.0533	0.956171	1.06997	0.976529	1.00632
108	1.01352	1.04701	0.959925	1.02711	0.948169	1.00069	0.867829	1.0126	1.01159	1.09496	1.22768	1.16102	1.10507	1.06353	0.952122	1.2768	1.16991	1.15542	1.03124	1.15825	1.12064	1.12752	1.01598	1.16662	0.987016	0.948998	1.05857	1.02426	0.971039	0.961239	1.09482	1.08468	1.04765	0.964107	1.0508	0.972741	0.924589	0.947711	1.00496	1.03922	0.931612	1.0291	0.798673	1.03594	0.99576	0.986021	1.0058	0.94894	0.988568
118	0.951518	1.08267	1.02196	1.09832	1.00101	1.02253	0.8819	1.04905	0.947631	1.06245	1.04834	1.02629	0.897275	0.928115	0.994383	1.13968	1.12732	0.944932	0.963192	1.07085	1.0123	0.988046	0.922808	1.0231	0.8884	0.82533	0.918284	1.01342	0.956934	0.99826	1.02166	1.07007	0.999223	0.939347	1.01519	0.886368	0.864711	1.04097	1.0258	1.10388	1.03373	1.03845	0.871794	1.12617	1.07598	0.89933	1.07459	1.03138	1.0051
[truncated: 51 more columns]

## Sheet: NuMAsC-ter(Aro>A)
		IDR NuMA Phenyldead
	Time (s)	Puncta 1	Puncta 2	Puncta 3	Puncta 4	Puncta 5	Puncta 6	Puncta 7	Puncta 8	Puncta 9	Puncta 10	Puncta 11	Puncta 12	Puncta 13	Puncta 14	Puncta 15	Puncta 16	Puncta 17	Puncta 18	Puncta 19	Puncta 20	Puncta 21	Puncta 22	Puncta 23	Puncta 24	Puncta 25	Puncta 26	Puncta 27	Puncta 28	Puncta 29	Puncta 30	Puncta 31	Puncta 32	Puncta 33	Puncta 34	Puncta 35	Puncta 36	Puncta 37	Puncta 38	Puncta 39	Puncta 40	Puncta 41	Puncta 42	Puncta 43	Puncta 44	Puncta 45	Puncta 46	Puncta 47	Puncta 48
	-5	0.996615	1.03192	0.992086	0.921989	1.07517	0.99989	1.02044	0.986587	1.08798	1.06644	1.10445	1.10445	1.02814	1.02626	1.17248	1.05853	0.950815	1.07469	0.936393	0.906044	0.924023	1.05717	1.04786	1.01644	0.985435	1.00977	1.00093	0.994756	0.988679	1.13474	1.11542	1.19261	1.11801	1.07917	1.16528	1.04263	1.18497	1.04925	0.964115	1.02485	1.0979	0.978329	0.977802	0.956885	0.977995	1.0208	1.02475	0.946297
	0	1.28066	1.17753	1.19713	0.925767	1.18967	1.26077	1.1828	1.32799	1.38979	1.34342	1.29886	1.29886	1.30027	1.29809	1.23161	2.17621	2.0324	2.13311	1.54123	2.10027	1.93071	1.91452	1.28619	1.29813	1.17485	1.17016	1.02101	1.02063	1.0578	1.21278	1.02386	1.17266	1.09085	1.12014	1.21527	0.962331	1.09983	1.17707	1.2236	1.13717	1.874	1.5639	1.36608	1.30823	1.38614	0.980365	1.29235	1.0805
	4	1.37907	1.23445	1.18099	1.0253	1.21659	1.36066	1.13725	1.29097	1.22913	1.24499	1.18006	1.18006	1.18537	1.19062	1.19913	2.19629	1.75364	2.0748	1.38444	1.88116	1.68567	1.71909	1.29197	1.40772	1.18129	1.22288	1.06627	1.17138	1.11872	1.2983	1.10473	1.22896	1.17691	1.17314	1.25149	1.05306	1.15159	1.29214	1.29832	1.2194	1.94859	1.4595	1.55272	1.45015	1.59974	0.915545	1.26259	1.1259
	8	1.22368	1.17585	1.00596	0.940242	1.18428	1.2543	1.2546	1.45759	1.29323	1.41222	1.33664	1.33664	1.30919	1.34586	1.33243	2.03181	1.78043	1.91996	1.44806	1.8726	1.69445	1.82807	1.28672	1.38139	1.19746	1.26227	1.161	1.24485	1.17631	1.36636	1.08663	1.26088	1.11611	1.22204	1.38279	1.06502	1.13627	1.28555	1.04589	1.03103	1.73741	1.37588	1.28278	1.31096	1.40471	0.969612	1.21989	1.1206
	10	1.24944	1.16829	1.08441	0.931946	1.11694	1.2567	1.15446	1.36775	1.22393	1.29838	1.21699	1.21699	1.19347	1.26587	1.23054	2.13121	1.81811	2.0637	1.50272	1.87209	1.68534	1.80852	1.26883	1.32316	1.13989	1.22816	1.07004	1.15037	1.0934	1.38087	1.11516	1.34419	1.23843	1.1987	1.38636	1.16212	1.22555	1.33427	1.13705	1.04342	1.70997	1.46825	1.27189	1.18025	1.28492	0.94274	1.17784	1.09816
	18	1.26376	1.15706	1.15084	1.00897	1.18999	1.31237	0.957621	1.24861	1.13333	1.28013	1.26561	1.18459	1.00154	1.25501	1.33448	1.63662	1.4693	1.86881	1.3841	1.71894	1.41584	1.42803	1.44602	1.39874	1.30167	1.31734	1.21537	1.40598	1.29076	1.24251	1.04302	1.21346	1.04779	1.12889	1.28138	1.03019	1.1116	1.16307	1.04231	0.949901	1.56774	1.33382	1.11401	1.10518	1.14457	1.0427	1.32356	1.00286
	28	1.11777	1.0329	1.13882	1.00065	1.14794	1.28359	0.954904	1.11605	1.10001	1.1482	1.24093	1.22269	1.03893	1.2827	1.22347	1.43342	1.29472	1.44319	1.20554	1.38756	1.22192	1.24704	1.30642	1.24962	1.16462	1.21273	1.07232	1.26563	1.09717	1.20379	0.943341	1.26176	1.08478	1.10741	1.24993	1.06366	1.16046	1.09996	1.06674	0.951601	1.25246	1.1652	1.04549	0.99814	1.06067	0.971865	1.13394	1.03784
	38	1.11499	1.00821	1.11955	0.980737	1.14632	1.16004	0.938799	1.04975	1.07309	1.07207	1.22371	1.13291	0.994593	1.10714	1.22626	1.21736	1.10518	1.21982	1.07656	1.25631	0.998147	1.15652	1.28404	1.25916	1.17958	1.24738	1.17207	1.28702	1.20129	1.18983	0.94339	1.24033	1.0266	1.15914	1.22249	1.04099	1.23591	1.10156	1.11882	0.94133	1.29123	1.21469	1.14212	1.05441	1.09686	1.06705	1.11687	1.07829
	48	1.07637	1.00204	1.11153	0.960843	1.12611	1.1424	0.964285	1.06403	1.01938	1.08967	1.1215	1.13822	1.02732	1.03	1.19271	1.11095	0.999118	1.06157	0.984033	1.09652	0.95731	1.10117	1.28555	1.34547	1.25631	1.21224	1.20365	1.23998	1.20402	1.25157	0.93606	1.20686	1.08392	1.07133	1.23691	1.1262	1.13509	1.04298	1.01266	0.995706	1.07366	1.08249	1.14001	1.03312	1.05156	1.08696	1.15198	1.01886
	58	1.05917	0.9317	1.10768	1.0091	1.02056	1.0631	1.07096	1.11587	1.14643	1.13016	1.22438	1.25509	1.04334	1.13857	1.21019	1.13258	0.898199	1.08384	0.915148	0.988583	0.859446	1.06188	1.06987	1.03682	1.07877	1.05918	1.03449	1.07674	1.07017	1.18064	1.06523	1.28973	1.10321	1.1525	1.25047	1.16902	1.19771	1.06784	1.09546	1.0465	1.07699	1.08606	1.11329	1.03267	1.02263	1.03523	1.11335	0.973829
	68	0.974933	0.986453	1.07482	1.02344	1.06481	1.06738	0.937357	1.03048	0.994562	1.05197	1.08577	1.08577	1.00603	1.06322	1.13311	1.07324	0.951069	1.06128	0.952307	1.04635	0.934785	1.02846	1.07478	1.06609	1.11023	1.13044	1.12295	1.09665	1.09093	1.17157	1.03445	1.2335	1.12447	1.16337	1.26393	1.16389	1.14952	1.06172	1.03362	0.9463	1.03404	1.04586	1.10977	0.976892	1.03446	0.963166	1.04419	0.985071
	78	1.01016	0.95407	1.06431	1.04863	1.112	0.984414	1.07919	1.08552	1.0663	1.0825	1.14843	1.14843	1.05672	1.05002	1.21452	1.072	1.02294	1.08747	0.964751	0.974733	0.961991	1.01407	1.05507	1.01749	1.04069	1.05272	1.03585	1.01273	1.05409	1.14544	1.00465	1.16984	1.02105	1.09994	1.1906	1.08507	1.13853	1.04612	1.16941	1.10909	1.0639	1.17515	1.15759	1.06392	1.16901	0.980893	1.09241	0.940582
	88	1.1343	1.03058	1.10029	1.12	1.19314	1.03906	0.894348	1.03503	1.01481	1.06819	1.11157	1.11157	1.00427	1.01852	1.15968	1.03742	0.980014	1.06112	0.968681	0.951992	0.916307	0.997399	1.0485	1.00393	1.07869	1.04963	1.01176	1.04317	1.03656	1.16317	1.07593	1.26331	1.07304	1.1046	1.23054	1.13609	1.19202	1.07912	1.07248	1.09914	1.01454	1.0292	1.12504	1.03156	1.0998	0.984645	0.986736	1.01768
	98	1.01066	0.975634	1.05572	0.971244	1.1023	1.10092	1.02126	1.04894	1.03817	1.06041	1.12667	1.12667	1.06035	1.09745	1.19094	1.06923	0.807362	0.997395	0.965477	0.951602	0.772567	0.971507	1.08085	1.0159	1.01429	1.03799	1.04508	1.0086	1.0678	1.19077	1.01478	1.17497	1.06858	1.07446	1.16039	1.10993	1.15776	1.08516	1.16265	1.06212	1.07877	1.03157	1.1233	1.14033	1.2026	0.94569	1.00694	0.959215
	108	0.992599	0.939246	1.06732	0.942936	1.06188	1.02121	1.00934	1.02943	1.00862	1.05018	1.10196	1.10196	0.992703	1.00212	1.15664	1.04106	0.814355	1.05192	0.913974	0.936192	0.758515	0.9518	1.09058	1.03111	1.02752	1.01314	1.01208	1.00096	1.01693	1.11062	1.03263	1.14786	1.06197	1.07701	1.16814	1.11541	1.17022	1.11258	1.03372	0.977532	0.853645	0.925228	1.03866	1.06531	1.06525	0.882681	0.983754	0.952661
	118	1.08927	1.02222	1.10128	0.965398	1.12046	1.01506	0.963791	1.0524	0.986719	1.07767	1.10196	1.10196	1.00663	1.02988	1.15354	1.02444	0.83186	1.01361	0.991191	0.837407	0.802585	0.978634	1.11338	1.08051	1.00189	1.04542	1.0629	1.03919	1.0778	1.12791	1.02933	1.17782	1.05493	1.03317	1.19229	1.11569	1.16762	1.14454	1.19107	1.18191	0.907668	1.15671	1.17387	1.08816	1.15951	0.991222	1.03479	0.971704
[truncated: 44 more columns]
