# Supplementary material for: Aurora A regulates the material property of spindle poles to orchestrate nuclear organization at mitotic exit
Source: EMBO J. 2025 Sep 12;44(23):6797–831. doi: 10.1038/s44318-025-00564-4 (PMC12669695; doi:10.1038/s44318-025-00564-4)
Supplement: Supplementary file 13 — Source data Fig. 5 [file 44318_2025_564_MOESM13_ESM.zip › Figure 5/5G.xlsx]

## Sheet: Sheet1
	Normalized intensity
	AcGFP-NuMAr	AcGFP-NuMAr + MLN8237	AcGFP-NuMAr (R>G)	AcGFP-NuMAr(Aro>A)	AcGFP-NuMAr(Q>G)	AcGFP-NuMAr(Q>G) + MLN8237	AcGFP-NuMArS1969A(Q>G)
Cell 1	13.8784	93.3378	Not determined	Not determined	4.25383	3.58894	2.84052
Cell 2	20.2904	51.7378			2.76653	4.63532	3.31515
Cell 3	10.8247	66.1753			4.88934	4.49377	3.06954
Cell 4	21.593	44.309			5.17783	3.27802	4.28314
Cell 5	13.6216	27.6937			3.79334	3.79872	4.00514
Cell 6	13.0334	44.1754			3.76907	6.07457	3.22361
Cell 7	12.62	54.4109			5.38133	3.18052	2.49762
Cell 8	13.4671	33.932			2.92783	5.00873	3.72007
Cell 9	12.7631	30.8674			4.37189	4.55757	3.73411
Cell 10	9.90866	41.1602			6.39242	3.2431	3.67157
Cell 11	12.8479	43.7806			3.67627	2.85655	4.20765
Cell 12	7.51688	46.3578			2.4865	4.57923	3.30207
Cell 13	13.9532	35.1367			3.64654	3.66985	3.71214
Cell 14	13.1593	53.4689			3.57102	5.14275	4.33126
Cell 15	8.87735	27.6509			2.13854	4.2895	3.20581
Cell 16	7.18707	41.2998			2.73218	5.16318	3.18263
Cell 17	16.3178	29.8193			5.44979	4.29136	2.14645
Cell 18	17.9431	28.5707			4.72378	5.43997	3.5763
Cell 19	15.1867	51.7724			5.65138	2.95072	3.4358
Cell 20	13.6484	42.7201			2.37604	5.33862	3.16449
Cell 21	10.1595	52.8314			3.43425	3.94751	3.67567
Cell 22	13.4221	48.206			3.09709	5.70251	3.58476
Cell 23	9.18907	55.1979			2.88154	4.59797	3.66294
Cell 24	9.67225	46.4233			3.62412	4.57005	3.36101
Cell 25	13.1085	87.5023			4.71968	2.40906	2.60458
Cell 26	10.9815	36.548			2.30266	5.63665	2.83547
Cell 27	11.3752	58.1708			3.3251	2.97635	2.46775
Cell 28	8.86511	102.477			2.83563	6.08497	2.71933
Cell 29	14.3079	55.5576			4.28055	6.18955	4.36496
Cell 30	9.10003	51.9547			2.58194	6.21779	3.29378
