# Supplementary material for: Aurora A regulates the material property of spindle poles to orchestrate nuclear organization at mitotic exit
Source: EMBO J. 2025 Sep 12;44(23):6797–831. doi: 10.1038/s44318-025-00564-4 (PMC12669695; doi:10.1038/s44318-025-00564-4)
Supplement: Supplementary file 14 — Source data Fig. 6 [file 44318_2025_564_MOESM14_ESM.zip]

Archive with 2 entries (1 files):
- Figure 6/
- Figure 6/6B.xlsx
