# Supplementary material for: Aurora A regulates the material property of spindle poles to orchestrate nuclear organization at mitotic exit
Source: EMBO J. 2025 Sep 12;44(23):6797–831. doi: 10.1038/s44318-025-00564-4 (PMC12669695; doi:10.1038/s44318-025-00564-4)
Supplement: Supplementary file 14 — Source data Fig. 6 [file 44318_2025_564_MOESM14_ESM.zip › Figure 6/6B.xlsx]

## Sheet: Metaphase
	GFP-NuMA	Kaede-NuMA
	6.28452	18.5981
	5.41989	51.3041
	6.4632	38.9674
	6.35333	12.3186
	8.47205	27.2289
	7.65543	5.32062
	5.467	16.1757
	5.73381	12.7413
	8.12406	15.2631
	5.90465	17.2282
	3.14105	17.1378
	7.26392	58.6467
	6.44339	35.8194
	4.56056	5.7303
	7.27976	24.2414
	4.92495	6.22506
	6.37325	23.9569
	7.42078	10.6594
	7.1339	18.4455
	6.00075	14.2011
	7.19554
	6.1673
	3.89515
	7.21032

## Sheet: Anaphase
	GFP-NuMA	Kaede-NuMA
	3.20605	21.3204
	7.71992	7.86697
	2.26396	20.3342
	3.83577	7.84692
	2.6322	11.45
	5.55942	11.8843
	2.91906	10.6329
	5.11088	34.6158
	4.3514	9.20333
	4.74542	21.0568
	3.81342	13.372
	8.51208	19.7478
	2.37451	11.919
	3.89641	15.2335
	2.71698	19.1039
	4.87757	15.423
	3.41949	12.6971
	5.30951	17.5266
	4.95348	10.0861
	3.47354	11.0718

## Sheet: Telophase
	GFP-NuMA	Kaede-NuMA
	1.63942	8.58962
	1.78128	18.4479
	2.31812	7.37804
	0.972887	10.7466
	1.44806	12.4022
	1.04997	15.5766
	1.4539	21.3784
	1.54612	20.7502
	5.16735	11.7615
	1.5267	24.845
	1.63013	11.8555
	1.68235	15.2449
	2.34817	7.18806
	0.857745	10.66
	1.33227	12.7269
	1.08737	18.6361
	1.39378	19.7846
	1.09607	11.7925
	3.81673	18.2279
	0.881012	19.4873

## Sheet: G1 phase
	GFP-NuMA	Kaede-NuMA
	1.31883	11.971
	2.20295	11.219
	0.477141	7.43552
	0.948773	24.8073
	1.79043	25.0275
	1.03448	8.99484
	1.23318	18.193
	1.39677	6.39027
	0.852858	9.42595
	1.13025	14.1016
	1.19022	11.6154
	1.69007	16.4053
	0.911818	8.64705
	0.655333	4.81551
	1.08711	12.5113
	1.31019	16.0257
	1.54908	13.3075
	1.81388	12.1719
	1.03363	4.23149
	1.14728	12.5746
		15.3646
		14.5483
