# Supplementary material for: Aurora A regulates the material property of spindle poles to orchestrate nuclear organization at mitotic exit
Source: EMBO J. 2025 Sep 12;44(23):6797–831. doi: 10.1038/s44318-025-00564-4 (PMC12669695; doi:10.1038/s44318-025-00564-4)
Supplement: Supplementary file 15 — Source data Fig. 7 [file 44318_2025_564_MOESM15_ESM.zip › Figure 7/7C.xlsx]

## Sheet: Sheet1
Time (s)	Control																													Time (s)	Centrinone
	Cell 1	Cell 2	Cell 3	Cell 4	Cell 5	Cell 6	Cell 7	Cell 8	Cell 9	Cell 10	Cell 11	Cell 12	Cell 13	Cell 14	Cell 15	Cell 16	Cell 17	Cell 18	Cell 19	Cell 20	Cell 21										Cell 1	Cell 2	Cell 3	Cell 4	Cell 5	Cell 6	Cell 7	Cell 8	Cell 9	Cell 10	Cell 11	Cell 12	Cell 13	Cell 14	Cell 15	Cell 16	Cell 17	Cell 18	Cell 19
0	1	1	1	1	1	1	1	1	1	1	1	1	1	1	1	1	1	1	1	1	1									0	1	1	1	1	1	1	1	1	1	1	1	1	1	1	1	1	1	1	1
1.31	0.332073	0.343621	0.235572	0.341765	0.309507	0.32792	0.230785	0.278301	0.226804	0.258212	0.351525	0.053934	0.055974	0.066171	0.046878	0.21243	0.284773	0.179166	0.256106	0.189822	0.268356									1.31	0.042768	0.083851	0.024078	0.0275	0.040136	0.065527	0.037548	0.034775	0.168499	0.240084	0.282575	0.288452	0.068087	0.17996	0.283407	0.377632	0.253582	0.157969	0.108486
6.31	0.397487	0.37244	0.222392	0.413449	0.401515	0.335345	0.322849	0.347339	0.291306	0.321541	0.402561	0.198323	0.296135	0.283456	0.281846	0.330508	0.459869	0.45929	0.39602	0.394067	0.513316									6.31	0.131122	0.099298	0.05668	0.054305	0.201299	0.18184	0.119823	0.067972	0.189726	0.267284	0.267756	0.312533	0.067963	0.186296	0.287861	0.432567	0.297835	0.178826	0.133599
11.31	0.414492	0.402713	0.294365	0.483659	0.406269	0.367492	0.40401	0.476995	0.374275	0.406516	0.380607	0.22271	0.321118	0.338366	0.334341	0.364671	0.479239	0.476888	0.452266	0.456456	0.517867									11.31	0.139832	0.108404	0.05442	0.058899	0.200747	0.189481	0.134073	0.073108	0.2008	0.326917	0.305653	0.310746	0.081609	0.219677	0.296759	0.48029	0.35478	0.181866	0.13361
16.31	0.44733	0.475928	0.347318	0.47089	0.477655	0.409093	0.423961	0.495396	0.359704	0.380019	0.425599	0.275211	0.332027	0.356005	0.358006	0.383799	0.482145	0.530347	0.484601	0.467138	0.592007									16.31	0.193295	0.108853	0.065309	0.063175	0.202883	0.1828	0.152031	0.08193	0.233686	0.367069	0.32614	0.292544	0.086574	0.19941	0.301452	0.442288	0.360323	0.197437	0.13463
21.31	0.460023	0.55116	0.405287	0.45638	0.481691	0.459831	0.489281	0.584158	0.456619	0.503813	0.468188	0.29092	0.361625	0.382703	0.394772	0.426963	0.515318	0.57756	0.515228	0.529595	0.609687									21.31	0.256324	0.108379	0.061205	0.062039	0.204097	0.198575	0.171197	0.074837	0.239948	0.38245	0.355545	0.272603	0.115949	0.190243	0.302027	0.494283	0.384495	0.20988	0.134181
26.31	0.486299	0.577765	0.4342	0.448403	0.453935	0.520648	0.581807	0.534255	0.503109	0.397054	0.422055	0.332054	0.361759	0.419716	0.438369	0.42535	0.557705	0.592725	0.532708	0.52275	0.619559									26.31	0.261233	0.110207	0.066783	0.060611	0.212486	0.209365	0.178634	0.083887	0.245941	0.438015	0.367176	0.319219	0.219882	0.220473	0.328178	0.516242	0.398649	0.1915	0.152246
31.31	0.541863	0.538787	0.480236	0.539548	0.501252	0.555891	0.555115	0.680711	0.523724	0.44216	0.492179	0.351069	0.386188	0.432368	0.479431	0.452965	0.589136	0.637075	0.545231	0.598338	0.663658									31.31	0.26412	0.109798	0.065021	0.06677	0.214043	0.232323	0.190656	0.09535	0.282216	0.470944	0.3547	0.321354	0.186532	0.203093	0.31729	0.517959	0.434421	0.219812	0.151882
36.31	0.578862	0.623627	0.52941	0.54058	0.523777	0.563823	0.495269	0.591233	0.641706	0.491773	0.51166	0.347707	0.407814	0.431528	0.513728	0.473335	0.602129	0.683915	0.573007	0.584346	0.713941									36.31	0.276477	0.111549	0.067032	0.062566	0.217294	0.246596	0.204701	0.096179	0.278486	0.387806	0.38737	0.328096	0.170747	0.240159	0.329698	0.511277	0.431172	0.226403	0.164025
41.31	0.593698	0.642418	0.55846	0.586288	0.541796	0.560422	0.546423	0.646421	0.543716	0.573474	0.505879	0.382337	0.428139	0.463191	0.542159	0.501556	0.612928	0.691654	0.602878	0.580117	0.73312									41.31	0.282878	0.119774	0.072642	0.071709	0.222433	0.258043	0.211762	0.12163	0.310805	0.390624	0.404796	0.362087	0.184274	0.263139	0.357303	0.518394	0.460148	0.248103	0.167965
46.31	0.610065	0.633523	0.539863	0.584278	0.575185	0.604332	0.592193	0.757466	0.629321	0.516425	0.546174	0.387509	0.452144	0.480423	0.575562	0.553035	0.659456	0.689524	0.616834	0.622367	0.720847									46.31	0.294308	0.134345	0.071134	0.083583	0.223805	0.272161	0.221306	0.119534	0.271911	0.393531	0.418147	0.34603	0.180188	0.273509	0.383474	0.376216	0.528648	0.220022	0.189234
51.31	0.6406	0.648251	0.510863	0.665574	0.539539	0.684607	0.589709	0.773704	0.5632	0.603585	0.607915	0.413008	0.459775	0.485411	0.626024	0.53629	0.681901	0.735588	0.612706	0.665733	0.74152									51.31	0.274856	0.144248	0.070623	0.082658	0.222729	0.281785	0.235143	0.128645	0.320891	0.42859	0.414095	0.367586	0.143624	0.300031	0.369358	0.605776	0.481996	0.195946	0.159757
56.31	0.704315	0.652969	0.567324	0.614049	0.552128	0.693391	0.626412	0.815363	0.609991	0.62794	0.604672	0.439746	0.4748	0.49566	0.692734	0.601098	0.640259	0.775482	0.641719	0.699189	0.727631									56.31	0.257503	0.138924	0.07978	0.090749	0.219463	0.279403	0.241267	0.147993	0.332604	0.464401	0.419814	0.402214	0.139362	0.312987	0.36264	0.557332	0.478436	0.1951	0.185039
61.31	0.748515	0.651807	0.569583	0.622867	0.638161	0.698254	0.662566	0.737586	0.597914	0.581826	0.613485	0.457892	0.466033	0.501751	0.694233	0.652365	0.672908	0.775044	0.649375	0.735986	0.744716									61.31	0.282389	0.141183	0.083513	0.102149	0.218994	0.262839	0.252299	0.154696	0.338112	0.445882	0.446165	0.334384	0.177925	0.317742	0.362651	0.60435	0.519209	0.215406	0.182402
66.31	0.836651	0.703381	0.639855	0.742995	0.602117	0.763798	0.698748	0.846481	0.667338	0.67157	0.645751	0.512408	0.482128	0.537272	0.692822	0.634816	0.679868	0.79804	0.661024	0.757572	0.822909									66.31	0.263124	0.162648	0.08212	0.104565	0.230338	0.250003	0.272452	0.155702	0.359346	0.480337	0.47455	0.365794	0.191257	0.34236	0.344505	0.652799	0.51959	0.270657	0.20162
71.31	0.764208	0.687777	0.626296	0.673604	0.590974	0.808279	0.708089	0.792821	0.660902	0.676378	0.691028	0.472894	0.513281	0.581337	0.693231	0.652559	0.681367	0.768399	0.70561	0.766262	0.827905									71.31	0.327718	0.154391	0.092776	0.10894	0.222655	0.243629	0.279965	0.179682	0.341156	0.481855	0.465236	0.38399	0.19738	0.345509	0.342369	0.699245	0.519809	0.26713	0.207413
76.31	0.723174	0.742262	0.617459	0.638603	0.57154	0.814425	0.668976	0.784503	0.680227	0.734701	0.717434	0.544896	0.508887	0.552454	0.727762	0.735228	0.731032	0.789375	0.707102	0.767558	0.79203									76.31	0.276795	0.161702	0.089275	0.109276	0.226043	0.243318	0.294089	0.199205	0.361707	0.500226	0.474695	0.41328	0.208395	0.360756	0.350145	0.655083	0.520331	0.255326	0.214054
81.31	0.805061	0.710246	0.610499	0.658706	0.528888	0.867356	0.694639	0.770486	0.635117	0.670735	0.716226	0.575814	0.525884	0.579061	0.700632	0.722038	0.704858	0.809235	0.741672	0.776366	0.796222									81.31	0.249917	0.16828	0.085293	0.118556	0.231093	0.255351	0.295197	0.208856	0.371012	0.507245	0.460796	0.416305	0.1935	0.391817	0.352785	0.611683	0.544602	0.241783	0.233609
86.31	0.73161	0.692573	0.673134	0.651185	0.597747	0.868377	0.752047	0.768346	0.581989	0.642367	0.721504	0.557776	0.92189	0.569509	0.733858	0.720897	0.70553	0.80499	0.738442	0.744009	0.805105									86.31	0.290993	0.16438	0.088868	0.122054	0.23212	0.2624	0.303372	0.217711	0.385991	0.534664	0.478775	0.4238	0.194499	0.399278	0.374327	0.598677	0.56614	0.25338	0.260936
91.31	0.900011	0.722391	0.725205	0.646842	0.471409	0.890829	0.787546	0.799569	0.667783	0.703557	0.754117	0.606864	0.569798	0.611479	0.762604	0.73207	0.703149	0.801737	0.754431	0.816594	0.845948									91.31	0.29574	0.166679	0.085963	0.131323	0.237509	0.253351	0.337879	0.205195	0.384793	0.539975	0.465144	0.40149	0.223265	0.407705	0.363955	0.639552	0.577535	0.262886	0.255204
96.31	0.786625	0.861816	0.756297	0.611796	0.594566	0.911602	0.78869	0.810622	0.659865	0.664838	0.752776	0.624639	0.585267	0.654863	0.7565	0.75975	0.690065	0.836756	0.735746	0.830605	0.861385									96.31	0.268963	0.157565	0.089729	0.162416	0.244363	0.254634	0.335832	0.220652	0.405258	0.565026	0.460747	0.401607	0.21775	0.4157	0.34928	0.567993	0.596786	0.251452	0.262674
101.31	0.865391	0.792784	0.719767	0.678823	0.629014	0.944168	0.792322	0.748792	0.661611	0.646732	0.748999	0.624461	0.60451	0.635863	0.792324	0.777101	0.695306	0.84307	0.785332	0.792067	0.851949									101.31	0.287592	0.155	0.08115	0.154563	0.252513	0.257735	0.356519	0.209304	0.413277	0.551131	0.483693	0.418975	0.198942	0.444637	0.350669	0.489983	0.656389	0.242497	0.279055
106.31	0.867978	0.789243	0.740454	0.690553	0.563041	0.9123	0.806851	0.799087	0.695023	0.672965	0.783383	0.63684	0.594446	0.643659	0.781998	0.782001	0.6623	0.838422	0.847637	0.851035	0.865458									106.31	0.253212	0.152809	0.082474	0.122605	0.255193	0.267994	0.385329	0.221435	0.454048	0.576085	0.511875	0.429107	0.221716	0.460094	0.370478	0.471982	0.65229	0.249394	0.291022
111.31	0.902773	0.807512	0.645119	0.649474	0.554803	0.928519	0.835139	0.829274	0.726278	0.665768	0.818016	0.582677	0.62925	0.663786	0.793563	0.815505	0.717385	0.846552	0.821876	0.846367	0.892997									111.31	0.269069	0.154079	0.08231	0.115774	0.251057	0.278148	0.380232	0.223929	0.452256	0.584116	0.533425	0.44488	0.203932	0.453356	0.37361	0.458299	0.617912	0.247233	0.300586
116.31	0.888585	0.788274	0.745127	0.661088	0.641108	0.891868	0.828647	0.882075	0.743781	0.752728	0.858584	0.628751	0.630024	0.666688	0.785104	0.764334	0.721062	0.824656	0.801954	0.855532	0.848425									116.31	0.251401	0.15868	0.089759	0.110976	0.256732	0.289883	0.38902	0.213104	0.47573	0.599047	0.543714	0.438341	0.220784	0.454452	0.413625	0.424627	0.627248	0.249157	0.304776
121.31	0.909505	0.815135	0.734655	0.679362	0.68461	0.910417	0.889915	0.863734	0.779548	0.67754	0.818291	0.634295	0.633687	0.693913	0.799861	0.80964	0.689738	0.80951	0.842737	0.844788	0.93193									121.31	0.220278	0.156442	0.088238	0.117016	0.250683	0.28092	0.398305	0.207874	0.449699	0.587959	0.569306	0.443168	0.227763	0.481378	0.392173	0.561798	0.66593	0.246601	0.301793
126.31	0.926025	0.851871	0.732377	0.665917	0.616365	0.854253	0.915526	0.902453	0.78521	0.750218	0.841133	0.618755	0.656166	0.713489	0.779419	0.860068	0.67584	0.803079	0.849097	0.806698	0.9282									126.31	0.224266	0.165341	0.092499	0.111063	0.271839	0.297028	0.40098	0.197265	0.488987	0.574882	0.59087	0.456092	0.199994	0.503246	0.376613	0.563623	0.685773	0.262081	0.312477
131.31	0.988087	0.839056	0.682524	0.672365	0.643246	0.824338	0.932779	0.878315	0.687323	0.762723	0.847957	0.649009	0.677156	0.712986	0.812166	0.827243	0.695974	0.787311	0.858526	0.866842	0.897486									131.31	0.1953	0.183776	0.094233	0.108971	0.271667	0.313322	0.402203	0.206629	0.504162	0.583274	0.558473	0.47734	0.21266	0.506464	0.34168	0.561344	0.6817	0.26869	0.300198
136.31		0.820347	0.609485	0.622965	0.688486	0.923385	0.984961	0.899326	0.803126	0.747489	0.82842	0.636929	0.66876	0.720273	0.809967	0.873057	0.690367	0.841265	0.852437	0.854802	0.894835									136.31	0.199312	0.198094	0.093399	0.112212	0.279069	0.315446	0.416002	0.21925	0.523638	0.573966	0.566833	0.507619	0.225038	0.519113	0.34597	0.530918	0.690294	0.293512	0.328444
141.31		0.887881	0.621112	0.688284	0.707823	0.945077	0.965643	0.91244	0.820214	0.705033	0.854397	0.66369	0.674292	0.708596	0.843334	0.873934	0.683543	0.84047	0.887249	0.81104	0.928551									141.31	0.176212	0.181589	0.094448	0.111195	0.273791	0.319392	0.420454	0.235056	0.527241	0.552311	0.603202	0.467073	0.253694	0.540511	0.349464	0.519216	0.700478	0.291377	0.330932
146.31		0.914765	0.656795	0.658032	0.760415	0.936655		0.884433	0.870644	0.709301	0.841329	0.666323	0.700528	0.744626	0.831642	0.869381	0.662938	0.852731	0.889677	0.848345	0.939302									146.31	0.17864	0.199499	0.103869	0.121655	0.275731	0.328116	0.419719	0.238698	0.529519	0.541528	0.591597	0.461268	0.225721	0.499308	0.347289	0.686725	0.673092	0.29153	0.342764
151.31		0.911744	0.701187	0.69584	0.67478	0.932642		0.892266	0.876768	0.735068	0.864246	0.692915	0.705079	0.731347	0.841596	0.795068	0.665905	0.852919	0.905516	0.864273	0.931993									151.31	0.173965	0.201994	0.112809	0.116118	0.275453	0.333161	0.422649	0.242203	0.518679	0.569927	0.583777	0.473889	0.231505	0.523159	0.378654	0.556255	0.656583	0.306697	0.35633
156.31		0.8677	0.759975	0.632286	0.722384	0.953544		0.845886	0.845412	0.693812	0.821236	0.728217	0.687853	0.76427	0.807757	0.913632	0.677078	0.848843	0.919795	0.838281	0.939455									156.31	0.185321	0.211691	0.116592	0.124491	0.28857	0.344032	0.416585	0.263945	0.550764	0.597192	0.645769	0.455754	0.309974	0.567946	0.394784	0.536236	0.634431	0.284901	0.357012
161.31		0.849716	0.720455	0.700712	0.752183	0.984162		0.915128	0.804025	0.555132	0.902104	0.646921	0.690103	0.790137	0.84574	0.885667	0.670462	0.853021	0.910303	0.843434	0.887829									161.31	0.179845	0.214063	0.120318	0.130046	0.2968	0.34836	0.421054	0.268436	0.530699	0.564848	0.616917	0.485885	0.257175	0.565863	0.420137	0.581211	0.669929	0.31238	0.33625
166.31		0.892475	0.834469	0.657129	0.715355	0.962478		0.918679	0.861769	0.726242	0.867134	0.61243	0.696481	0.8197	0.840385	0.930343	0.691397	0.822405	0.904517	0.82323	0.899594									166.31	0.171144	0.226866	0.12575	0.136336	0.300825	0.351031	0.426882	0.259864	0.514313	0.594445	0.645003	0.514255	0.325254	0.561803	0.408714	0.577863	0.667494	0.323201	0.349907
171.31		0.866498	0.642735	0.678518	0.745209	0.851442		0.936427	0.892803	0.632685	0.874031	0.727088	0.705955	0.813628	0.883774	0.922443	0.666783	0.860728	0.931069	0.830086	0.878298									171.31	0.171307	0.233415	0.127195	0.135981	0.314368	0.357393	0.448307	0.281808	0.540258	0.612341	0.631323	0.489799	0.317601	0.567414	0.412074	0.703646	0.7	0.363043	0.360668
176.31		0.865936	0.707499	0.727279	0.720207	0.916192		0.858066	0.871933	0.726625	0.891408	0.630169	0.706228	0.779635	0.888575	0.91468	0.661494	0.815918	0.935395	0.870468	0.869076									176.31	0.183983	0.241744	0.133908	0.138606	0.320607	0.369349	0.42583	0.293213	0.534121	0.611055	0.650224	0.538746	0.392899	0.570385	0.419828	0.767332	0.697823	0.402053	0.36938
181.31		0.853345	0.711509	0.699365	0.7779	0.896189		0.924127	0.891431	0.760213	0.902424	0.712636	0.713122	0.74384	0.90074	0.847777	0.681736	0.867915	0.893094	0.784008	0.847874									181.31	0.197814	0.220674	0.146323	0.134422	0.336568	0.369818	0.431235	0.279135	0.56681	0.649494	0.660771	0.537078	0.337881	0.547569	0.431502	0.689507	0.705196	0.366584	0.369652
186.31		0.898004	0.798158	0.711789	0.744213	0.904507		0.961779	0.845124	0.803091	0.907326	0.719263	0.739154	0.790758	0.856408	0.943554	0.685088	0.91117	0.932863	0.804733	0.906268									186.31	0.162412	0.213929	0.14661	0.122009	0.316126	0.372355	0.435773	0.274334	0.541401	0.691875	0.634708	0.553729	0.380518	0.551196	0.405134	0.692516	0.722201	0.366428	0.359892
191.31		0.833987	0.833642	0.740126	0.757335	0.926649			0.932984	0.865374	0.919651	0.686574	0.718951	0.821897	0.851979	0.923632	0.699662	0.878503	0.88415	0.851701	0.974602									191.31	0.151074	0.211211	0.147219	0.124438	0.321055	0.37211	0.425065	0.277085	0.51443	0.715843	0.668661	0.558793	0.422204	0.551804	0.384066	0.723805	0.741795	0.372556	0.379915
196.31		0.932954	0.774079	0.737418	0.689652	0.855008			0.904174	0.804282	0.954778	0.773094	0.746508	0.815009	0.878173	0.930075	0.720939	0.853534	0.895239	0.795112	0.959928									196.31	0.159059	0.209676	0.149965	0.127821	0.327476	0.388869	0.428145	0.285254	0.558199	0.740609	0.684528	0.534631	0.49707	0.567242	0.368249	0.800849	0.796428	0.392925	0.35512
[truncated: 3 more columns]
