# Supplementary material for: Aurora A regulates the material property of spindle poles to orchestrate nuclear organization at mitotic exit
Source: EMBO J. 2025 Sep 12;44(23):6797–831. doi: 10.1038/s44318-025-00564-4 (PMC12669695; doi:10.1038/s44318-025-00564-4)
Supplement: Supplementary file 15 — Source data Fig. 7 [file 44318_2025_564_MOESM15_ESM.zip › Figure 7/7H.xlsx]

## Sheet: Sheet1
Cell number	Chromatin bending angle (θ)
	Dynamic pole	Non-dynamic pole
1	16.105	39.697
2	14.967	31.885
3	15.805	39.024
4	22.263	36.825
5	19.564	20.835
6	15.524	22.38
7	28.424	34.651
8	19.515	29.291
9	9.625	46.712
10	7.315	26.195
11	11.597	42.901
12	9.844	34.915
13	21.328	41.138
14	16.25	26.761
15	14.155	34.287
16	15.778	30.794
17	16.607	26.169
18	12.779	28.341
19	18.484	47.49
20	13.241	27.57
21	16.074	35.087
22	15.851	23.006
23	13.076	56.472
24	13.559	48.945
25	11.752	30.15
26	14.9	38.02
27	26.155	52.9
28	19.849	69.754
29	13.083	42.614
30	12.389	35.385
31	12.339	34.046
32	10.815	24.435
33	12.86	27.286
34	9.526	30.286
35	22.521	36.262
36	22.187	42.417
