# Supplementary material for: Aurora A regulates the material property of spindle poles to orchestrate nuclear organization at mitotic exit
Source: EMBO J. 2025 Sep 12;44(23):6797–831. doi: 10.1038/s44318-025-00564-4 (PMC12669695; doi:10.1038/s44318-025-00564-4)
Supplement: Supplementary file 15 — Source data Fig. 7 [file 44318_2025_564_MOESM15_ESM.zip › Figure 7/7G.xlsx]

## Sheet: Sheet1
	Spindle pole enrichment of NuMA
	Cell 1	Cell 2	Cell 3	Cell 4	Cell 5	Cell 6	Cell 7	Cell 8	Cell 9	Cell 10	Cell 11	Cell 12	Cell 13	Cell 14
P-L	4.77996	6.07266	5.51023	3.54431	4.52605	5.44923	3.58967	5.31864	3.65354	3.58967	5.31864	3.65354	5.30604	4.81713
P-R	2.36263	2.14913	1.64042	1.85363	1.52843	2.08836	1.5437	1.96056	0.995958	1.5437	1.96056	0.995958	1.39863	1.61588
	Spindle pole enrichment of T288P
	Cell 1	Cell 2	Cell 3	Cell 4	Cell 5	Cell 6	Cell 7	Cell 8	Cell 9	Cell 10	Cell 11	Cell 12	Cell 13	Cell 14
P-L	0.788186	1.09447	2.15914	0.611957	1.70818	0.842642	1.21123	0.597742	0.842642	1.21123	0.597742	1.11462	0.350567	1.17644
P-R	2.7634	3.04249	7.93753	5.52754	8.93257	6.28998	7.27475	4.452	6.28998	7.27475	4.452	5.07048	5.54447	5.65922
