# Supplementary material for: Aurora A regulates the material property of spindle poles to orchestrate nuclear organization at mitotic exit
Source: EMBO J. 2025 Sep 12;44(23):6797–831. doi: 10.1038/s44318-025-00564-4 (PMC12669695; doi:10.1038/s44318-025-00564-4)
Supplement: Supplementary file 16 — Source data Fig. 8 [file 44318_2025_564_MOESM16_ESM.zip › Figure 8/8B.xlsx]

## Sheet: Sheet1
	Evenly spread (%)			Unevenly spread (%)
Control	88.8	69.69	68.96	11.1	30.3	31.03
MLN8237	54.5	43.75	9.52	45.5	56.25	90.47
